# Supplementary material for: Targeted high throughput sequencing in clinical cancer Settings: formaldehyde fixed-paraffin embedded (FFPE) tumor tissues, input amount and tumor heterogeneity
Source: BMC Med Genomics. 2011 Sep 29;4:68. doi: 10.1186/1755-8794-4-68 (PMC3192667; doi:10.1186/1755-8794-4-68)
Supplement: Additional file 2 — Tables S1-S3. [file 1755-8794-4-68-S2.XLS]

## Sheet: Table S1
Supplementary Table S1 - Genomic regions for the custom-designed targeted re-sequencing (3,9Mb approach)
Chromosome	Start	End	Ensembl Gene ID	HUGO Gene ID
chr1	1981972	1982152	ENSG00000067606	PRKCZ
chr1	1986820	1987060	ENSG00000067606	PRKCZ
chr1	1987907	1988027	ENSG00000067606	PRKCZ
chr1	1990944	1991064	ENSG00000067606	PRKCZ
chr1	2002708	2002828	ENSG00000067606	PRKCZ
chr1	2005046	2005406	ENSG00000067606	PRKCZ
chr1	2036124	2036364	ENSG00000067606	PRKCZ
chr1	2066683	2066803	ENSG00000067606	PRKCZ
chr1	2075594	2075834	ENSG00000067606	PRKCZ
chr1	2077446	2077566	ENSG00000067606	PRKCZ
chr1	2080276	2080396	ENSG00000067606	PRKCZ
chr1	2082202	2082442	ENSG00000067606	PRKCZ
chr1	2087422	2087542	ENSG00000067606	PRKCZ
chr1	2100939	2101059	ENSG00000067606	PRKCZ
chr1	2103441	2103681	ENSG00000067606	PRKCZ
chr1	2103723	2103843	ENSG00000067606	PRKCZ
chr1	2105335	2105455	ENSG00000067606	PRKCZ
chr1	2106172	2106292	ENSG00000067606	PRKCZ
chr1	2106647	2106767	ENSG00000067606	PRKCZ
chr1	2116019	2116139	ENSG00000162585	C1orf86
chr1	2116356	2116836	ENSG00000162585	C1orf86
chr1	2336217	2337297	ENSG00000157911	PEX10
chr1	2337870	2338110	ENSG00000157911	PEX10
chr1	2338156	2338396	ENSG00000157911	PEX10
chr1	2339853	2340333	ENSG00000157911	PEX10
chr1	2341789	2341909	ENSG00000157911	PEX10
chr1	2343799	2344039	ENSG00000157911	PEX10
chr1	6650749	6653929	ENSG00000162413	KLHL21
chr1	6654107	6654467	ENSG00000162413	KLHL21
chr1	6655457	6655637	ENSG00000162413	KLHL21
chr1	6659069	6659549	ENSG00000162413	KLHL21
chr1	6661844	6663044	ENSG00000162413	KLHL21
chr1	8412445	8414425	ENSG00000142599	RERE
chr1	8414522	8414642	ENSG00000142599	RERE
chr1	8414703	8415183	ENSG00000142599	RERE
chr1	8415448	8415688	ENSG00000142599	RERE
chr1	8416112	8416352	ENSG00000142599	RERE
chr1	8418349	8419009	ENSG00000142599	RERE
chr1	8419908	8420088	ENSG00000142599	RERE
chr1	8420152	8421112	ENSG00000142599	RERE
chr1	8421161	8421581	ENSG00000142599	RERE
chr1	8421819	8421939	ENSG00000142599	RERE
chr1	8422703	8422943	ENSG00000142599	RERE
chr1	8424095	8424335	ENSG00000142599	RERE
chr1	8424791	8424911	ENSG00000142599	RERE
chr1	8425832	8426072	ENSG00000142599	RERE
chr1	8482766	8482886	ENSG00000142599	RERE
chr1	8483563	8483743	ENSG00000142599	RERE
chr1	8525973	8526093	ENSG00000142599	RERE
chr1	8555112	8555232	ENSG00000142599	RERE
chr1	8557406	8557646	ENSG00000142599	RERE
chr1	8568649	8568769	ENSG00000142599	RERE
chr1	8585787	8586027	ENSG00000142599	RERE
chr1	8601264	8601384	ENSG00000142599	RERE
chr1	8616521	8616641	ENSG00000142599	RERE
chr1	8617469	8617589	ENSG00000142599	RERE
chr1	8674562	8674802	ENSG00000142599	RERE
chr1	8684343	8684463	ENSG00000142599	RERE
chr1	8715978	8716278	ENSG00000142599	RERE
chr1	8716363	8716543	ENSG00000142599	RERE
chr1	8852434	8852674	ENSG00000142599	RERE
chr1	8877347	8877707	ENSG00000142599	RERE
chr1	8921035	8921515	ENSG00000074800	ENO1
chr1	8922914	8923034	ENSG00000074800	ENO1
chr1	8923287	8923407	ENSG00000074800	ENO1
chr1	8923930	8924170	ENSG00000074800	ENO1
chr1	8925322	8925562	ENSG00000074800	ENO1
chr1	8926328	8926568	ENSG00000074800	ENO1
chr1	8927122	8927362	ENSG00000074800	ENO1
chr1	8928021	8928141	ENSG00000074800	ENO1
chr1	8930479	8930599	ENSG00000074800	ENO1
chr1	8931937	8932057	ENSG00000074800	ENO1
chr1	8934869	8934989	ENSG00000074800	ENO1
chr1	8938589	8938829	ENSG00000074800	ENO1
chr1	10459071	10459191	ENSG00000142657	PGD
chr1	10459663	10459783	ENSG00000142657	PGD
chr1	10460419	10460659	ENSG00000142657	PGD
chr1	10463100	10463220	ENSG00000142657	PGD
chr1	10464216	10464336	ENSG00000142657	PGD
chr1	10468102	10468222	ENSG00000142657	PGD
chr1	10471421	10471661	ENSG00000142657	PGD
chr1	10473093	10473333	ENSG00000142657	PGD
chr1	10477048	10477228	ENSG00000142657	PGD
chr1	10477379	10477619	ENSG00000142657	PGD
chr1	10478872	10478992	ENSG00000142657	PGD
chr1	10479414	10480243	ENSG00000142657	PGD
chr1	14026704	14026824	ENSG00000116731	PRDM2
chr1	14031324	14032164	ENSG00000116731	PRDM2
chr1	14042012	14042132	ENSG00000116731	PRDM2
chr1	14049282	14049402	ENSG00000116731	PRDM2
chr1	14057430	14057670	ENSG00000116731	PRDM2
chr1	14059265	14059385	ENSG00000116731	PRDM2
chr1	14068455	14068695	ENSG00000116731	PRDM2
chr1	14075798	14075978	ENSG00000116731	PRDM2
chr1	14095580	14095700	ENSG00000116731	PRDM2
chr1	14099567	14099687	ENSG00000116731	PRDM2
chr1	14104879	14105059	ENSG00000227612	RP5-1177E19.2
chr1	14105169	14107449	ENSG00000116731	PRDM2
chr1	14107519	14109451	ENSG00000116731	PRDM2
chr1	14109634	14109754	ENSG00000116731	PRDM2
chr1	14112967	14114107	ENSG00000116731	PRDM2
chr1	14114177	14114597	ENSG00000116731	PRDM2
chr1	14142873	14143113	ENSG00000116731	PRDM2
chr1	14149647	14149767	ENSG00000116731	PRDM2
chr1	14149783	14151583	ENSG00000116731	PRDM2
chr1	15853260	15853500	ENSG00000116138	DNAJC16
chr1	15855554	15855794	ENSG00000116138	DNAJC16
chr1	15860704	15860824	ENSG00000116138	DNAJC16
chr1	15862959	15863319	ENSG00000116138	DNAJC16
chr1	15870865	15871105	ENSG00000116138	DNAJC16
chr1	15873253	15873373	ENSG00000116138	DNAJC16
chr1	15874723	15874963	ENSG00000116138	DNAJC16
chr1	15885965	15886205	ENSG00000116138	DNAJC16
chr1	15888608	15888848	ENSG00000116138	DNAJC16
chr1	15890394	15890634	ENSG00000116138	DNAJC16
chr1	15890755	15890875	ENSG00000116138	DNAJC16
chr1	15892393	15892513	ENSG00000116138	DNAJC16
chr1	15892533	15893073	ENSG00000116138	DNAJC16
chr1	15893558	15893738	ENSG00000116138	DNAJC16
chr1	15894237	15896097	ENSG00000116138	DNAJC16
chr1	15896477	15896837	ENSG00000116138	DNAJC16
chr1	15897012	15898272	ENSG00000116138	DNAJC16
chr1	15901228	15901408	ENSG00000116771	AGMAT
chr1	15901834	15901954	ENSG00000116138	DNAJC16
chr1	15902106	15902226	ENSG00000116138	DNAJC16
chr1	21132942	21134022	ENSG00000075151	EIF4G3
chr1	21137183	21137423	ENSG00000075151	EIF4G3
chr1	21139631	21139751	ENSG00000075151	EIF4G3
chr1	21143837	21144017	ENSG00000075151	EIF4G3
chr1	21151581	21151701	ENSG00000075151	EIF4G3
chr1	21154090	21154210	ENSG00000075151	EIF4G3
chr1	21155582	21155822	ENSG00000075151	EIF4G3
chr1	21167317	21167557	ENSG00000075151	EIF4G3
chr1	21168527	21168647	ENSG00000075151	EIF4G3
chr1	21175905	21176025	ENSG00000075151	EIF4G3
chr1	21177740	21177980	ENSG00000075151	EIF4G3
chr1	21180051	21180171	ENSG00000075151	EIF4G3
chr1	21181457	21181577	ENSG00000075151	EIF4G3
chr1	21183882	21184002	ENSG00000075151	EIF4G3
chr1	21186823	21187063	ENSG00000075151	EIF4G3
chr1	21188712	21188832	ENSG00000075151	EIF4G3
chr1	21190966	21191206	ENSG00000075151	EIF4G3
chr1	21191561	21191801	ENSG00000075151	EIF4G3
chr1	21205794	21206034	ENSG00000075151	EIF4G3
chr1	21212658	21212898	ENSG00000075151	EIF4G3
chr1	21219811	21220171	ENSG00000075151	EIF4G3
chr1	21221807	21222047	ENSG00000075151	EIF4G3
chr1	21226132	21226492	ENSG00000075151	EIF4G3
chr1	21231359	21231479	ENSG00000075151	EIF4G3
chr1	21267692	21267932	ENSG00000075151	EIF4G3
chr1	21267971	21268211	ENSG00000075151	EIF4G3
chr1	21268234	21268834	ENSG00000075151	EIF4G3
chr1	21276489	21276609	ENSG00000075151	EIF4G3
chr1	21295907	21296147	ENSG00000075151	EIF4G3
chr1	21299483	21299603	ENSG00000075151	EIF4G3
chr1	21306823	21306943	ENSG00000075151	EIF4G3
chr1	21307516	21307696	ENSG00000075151	EIF4G3
chr1	21315777	21315897	ENSG00000075151	EIF4G3
chr1	21324049	21324169	ENSG00000075151	EIF4G3
chr1	21327688	21327808	ENSG00000075151	EIF4G3
chr1	21329193	21329313	ENSG00000075151	EIF4G3
chr1	21377302	21377542	ENSG00000075151	EIF4G3
chr1	21415608	21415728	ENSG00000075151	EIF4G3
chr1	21437785	21437905	ENSG00000075151	EIF4G3
chr1	21494512	21494632	ENSG00000075151	EIF4G3
chr1	21496125	21496245	ENSG00000075151	EIF4G3
chr1	21502639	21502879	ENSG00000075151	EIF4G3
chr1	21503157	21503397	ENSG00000075151	EIF4G3
chr1	21545403	21546663	ENSG00000117298	ECE1
chr1	21548227	21548347	ENSG00000117298	ECE1
chr1	21551717	21551957	ENSG00000117298	ECE1
chr1	21553625	21553745	ENSG00000117298	ECE1
chr1	21554418	21554538	ENSG00000117298	ECE1
chr1	21560042	21560162	ENSG00000117298	ECE1
chr1	21562321	21562441	ENSG00000117298	ECE1
chr1	21563227	21563347	ENSG00000117298	ECE1
chr1	21564621	21564741	ENSG00000117298	ECE1
chr1	21571478	21571598	ENSG00000117298	ECE1
chr1	21573664	21573904	ENSG00000117298	ECE1
chr1	21582415	21582655	ENSG00000117298	ECE1
chr1	21583990	21584110	ENSG00000117298	ECE1
chr1	21585138	21585378	ENSG00000117298	ECE1
chr1	21586703	21586883	ENSG00000117298	ECE1
chr1	21599177	21599417	ENSG00000117298	ECE1
chr1	21605682	21606042	ENSG00000117298	ECE1
chr1	21616545	21616665	ENSG00000117298	ECE1
chr1	21616845	21616965	ENSG00000117298	ECE1
chr1	21671812	21672052	ENSG00000117298	ECE1
chr1	23037313	23037553	ENSG00000133216	EPHB2
chr1	23101643	23101763	ENSG00000133216	EPHB2
chr1	23107885	23108005	ENSG00000133216	EPHB2
chr1	23110866	23111586	ENSG00000133216	EPHB2
chr1	23189487	23189727	ENSG00000133216	EPHB2
chr1	23191357	23191717	ENSG00000133216	EPHB2
chr1	23208793	23209033	ENSG00000133216	EPHB2
chr1	23219252	23219576	ENSG00000133216	EPHB2
chr1	23221958	23222078	ENSG00000133216	EPHB2
chr1	23222877	23222997	ENSG00000133216	EPHB2
chr1	23232420	23232660	ENSG00000133216	EPHB2
chr1	23233146	23233506	ENSG00000133216	EPHB2
chr1	23234433	23234673	ENSG00000133216	EPHB2
chr1	23235469	23235709	ENSG00000133216	EPHB2
chr1	23236851	23237091	ENSG00000133216	EPHB2
chr1	23238886	23239186	ENSG00000133216	EPHB2
chr1	23239699	23239819	ENSG00000133216	EPHB2
chr1	23239873	23241853	ENSG00000133216	EPHB2
chr1	27022529	27022649	ENSG00000117713	ARID1A
chr1	27022849	27022969	ENSG00000117713	ARID1A
chr1	27023022	27023142	ENSG00000117713	ARID1A
chr1	27023301	27023901	ENSG00000117713	ARID1A
chr1	27023924	27024044	ENSG00000117713	ARID1A
chr1	27056127	27056367	ENSG00000117713	ARID1A
chr1	27057628	27058108	ENSG00000117713	ARID1A
chr1	27059164	27059284	ENSG00000117713	ARID1A
chr1	27087286	27087646	ENSG00000117713	ARID1A
chr1	27087859	27087979	ENSG00000117713	ARID1A
chr1	27088606	27088846	ENSG00000117713	ARID1A
chr1	27089439	27089799	ENSG00000117713	ARID1A
chr1	27092664	27092904	ENSG00000117713	ARID1A
chr1	27092942	27093062	ENSG00000117713	ARID1A
chr1	27094265	27094505	ENSG00000117713	ARID1A
chr1	27097593	27097833	ENSG00000117713	ARID1A
chr1	27098936	27099176	ENSG00000117713	ARID1A
chr1	27099270	27099510	ENSG00000117713	ARID1A
chr1	27099791	27100031	ENSG00000117713	ARID1A
chr1	27100065	27100185	ENSG00000117713	ARID1A
chr1	27100280	27100400	ENSG00000117713	ARID1A
chr1	27100785	27101745	ENSG00000117713	ARID1A
chr1	27102012	27102252	ENSG00000117713	ARID1A
chr1	27105501	27107661	ENSG00000117713	ARID1A
chr1	27107720	27108620	ENSG00000117713	ARID1A
chr1	27237977	27238577	ENSG00000131910	NR0B2
chr1	27239879	27240479	ENSG00000131910	NR0B2
chr1	27719136	27719256	ENSG00000181773	GPR3
chr1	27720297	27721737	ENSG00000181773	GPR3
chr1	27721795	27722335	ENSG00000181773	GPR3
chr1	28929609	28930089	ENSG00000120656	TAF12
chr1	28931867	28931987	ENSG00000120656	TAF12
chr1	28939755	28939875	ENSG00000120656	TAF12
chr1	28944443	28944563	ENSG00000120656	TAF12
chr1	28948371	28948731	ENSG00000120656	TAF12
chr1	28969135	28969615	ENSG00000120656	TAF12
chr1	32757703	32757823	ENSG00000116478	HDAC1
chr1	32768217	32768337	ENSG00000116478	HDAC1
chr1	32782264	32782384	ENSG00000116478	HDAC1
chr1	32790056	32790176	ENSG00000116478	HDAC1
chr1	32792488	32792728	ENSG00000116478	HDAC1
chr1	32793087	32793327	ENSG00000116478	HDAC1
chr1	32794654	32794774	ENSG00000116478	HDAC1
chr1	32796172	32796292	ENSG00000116478	HDAC1
chr1	32796318	32796558	ENSG00000116478	HDAC1
chr1	32797068	32797188	ENSG00000116478	HDAC1
chr1	32797221	32797461	ENSG00000116478	HDAC1
chr1	32797646	32797886	ENSG00000116478	HDAC1
chr1	32798265	32798385	ENSG00000116478	HDAC1
chr1	32798614	32798734	ENSG00000116478	HDAC1
chr1	32798753	32799233	ENSG00000116478	HDAC1
chr1	35899085	35899685	ENSG00000142687	KIAA0319L
chr1	35899974	35900694	ENSG00000142687	KIAA0319L
chr1	35904637	35904757	ENSG00000142687	KIAA0319L
chr1	35905097	35905217	ENSG00000142687	KIAA0319L
chr1	35905406	35906786	ENSG00000142687	KIAA0319L
chr1	35907845	35907965	ENSG00000142687	KIAA0319L
chr1	35908447	35908687	ENSG00000142687	KIAA0319L
chr1	35909712	35909952	ENSG00000142687	KIAA0319L
chr1	35913733	35913973	ENSG00000142687	KIAA0319L
chr1	35915416	35915656	ENSG00000142687	KIAA0319L
chr1	35915914	35916154	ENSG00000142687	KIAA0319L
chr1	35917182	35917422	ENSG00000142687	KIAA0319L
chr1	35919103	35919343	ENSG00000142687	KIAA0319L
chr1	35919904	35920144	ENSG00000142687	KIAA0319L
chr1	35921607	35921847	ENSG00000142687	KIAA0319L
chr1	35925851	35926091	ENSG00000142687	KIAA0319L
chr1	35928207	35928327	ENSG00000142687	KIAA0319L
chr1	35932192	35932312	ENSG00000142687	KIAA0319L
chr1	35936452	35936572	ENSG00000142687	KIAA0319L
chr1	35940396	35940516	ENSG00000142687	KIAA0319L
chr1	35944509	35944869	ENSG00000142687	KIAA0319L
chr1	35972174	35972774	ENSG00000142687	KIAA0319L
chr1	36019915	36020155	ENSG00000142687	KIAA0319L
chr1	36022785	36023025	ENSG00000142687	KIAA0319L
chr1	36023028	36023868	ENSG00000020129	NCDN
chr1	36024657	36024897	ENSG00000020129	NCDN
chr1	36025870	36026950	ENSG00000020129	NCDN
chr1	36027933	36028293	ENSG00000020129	NCDN
chr1	36028794	36029034	ENSG00000020129	NCDN
chr1	36029318	36029558	ENSG00000020129	NCDN
chr1	36030808	36032248	ENSG00000020129	NCDN
chr1	36032268	36032388	ENSG00000020129	NCDN
chr1	39491979	39492099	ENSG00000168653	NDUFS5
chr1	39494383	39494623	ENSG00000168653	NDUFS5
chr1	39500054	39500294	ENSG00000168653	NDUFS5
chr1	40766127	40767087	ENSG00000049089	COL9A2
chr1	40767462	40767582	ENSG00000049089	COL9A2
chr1	40768266	40768446	ENSG00000049089	COL9A2
chr1	40768769	40768889	ENSG00000049089	COL9A2
chr1	40769154	40769334	ENSG00000049089	COL9A2
chr1	40769434	40769554	ENSG00000049089	COL9A2
chr1	40769561	40769681	ENSG00000049089	COL9A2
chr1	40769693	40769813	ENSG00000049089	COL9A2
chr1	40769967	40770087	ENSG00000049089	COL9A2
chr1	40770114	40770234	ENSG00000049089	COL9A2
chr1	40770432	40770552	ENSG00000049089	COL9A2
chr1	40771353	40771473	ENSG00000049089	COL9A2
chr1	40771776	40771896	ENSG00000049089	COL9A2
chr1	40773084	40773204	ENSG00000049089	COL9A2
chr1	40773341	40773461	ENSG00000049089	COL9A2
chr1	40773830	40773950	ENSG00000049089	COL9A2
chr1	40775576	40775696	ENSG00000049089	COL9A2
chr1	40775749	40775869	ENSG00000049089	COL9A2
chr1	40775902	40776022	ENSG00000049089	COL9A2
chr1	40776352	40776472	ENSG00000049089	COL9A2
chr1	40776731	40776851	ENSG00000049089	COL9A2
chr1	40776869	40776989	ENSG00000049089	COL9A2
chr1	40777135	40777255	ENSG00000049089	COL9A2
chr1	40777300	40777420	ENSG00000049089	COL9A2
chr1	40777697	40777817	ENSG00000049089	COL9A2
chr1	40778079	40778199	ENSG00000049089	COL9A2
chr1	40778203	40778323	ENSG00000049089	COL9A2
chr1	40778369	40778489	ENSG00000049089	COL9A2
chr1	40779847	40779967	ENSG00000049089	COL9A2
chr1	40779981	40780101	ENSG00000049089	COL9A2
chr1	40781238	40781358	ENSG00000049089	COL9A2
chr1	40782767	40783007	ENSG00000049089	COL9A2
chr1	40783253	40783493	ENSG00000049089	COL9A2
chr1	41157339	41157579	ENSG00000066136	NFYC
chr1	41157658	41157898	ENSG00000066136	NFYC
chr1	41161227	41161467	ENSG00000066136	NFYC
chr1	41174978	41175338	ENSG00000066136	NFYC
chr1	41178045	41178165	ENSG00000066136	NFYC
chr1	41178305	41178545	ENSG00000066136	NFYC
chr1	41187266	41187386	ENSG00000066136	NFYC
chr1	41188852	41188972	ENSG00000066136	NFYC
chr1	41189352	41189472	ENSG00000066136	NFYC
chr1	41204503	41204623	ENSG00000066136	NFYC
chr1	41213181	41213301	ENSG00000066136	NFYC
chr1	41215241	41215361	ENSG00000066136	NFYC
chr1	41218810	41218930	ENSG00000066136	NFYC
chr1	41223759	41223999	ENSG00000066136	NFYC
chr1	41228518	41228758	ENSG00000066136	NFYC
chr1	41228977	41229217	ENSG00000066136	NFYC
chr1	41232261	41232381	ENSG00000066136	NFYC
chr1	41232557	41232677	ENSG00000066136	NFYC
chr1	41234997	41235117	ENSG00000066136	NFYC
chr1	41236053	41236773	ENSG00000066136	NFYC
chr1	41236791	41237331	ENSG00000066136	NFYC
chr1	44115739	44115979	ENSG00000066135	KDM4A
chr1	44118775	44119015	ENSG00000066135	KDM4A
chr1	44121229	44121469	ENSG00000066135	KDM4A
chr1	44125965	44126085	ENSG00000066135	KDM4A
chr1	44128541	44128781	ENSG00000066135	KDM4A
chr1	44131331	44131451	ENSG00000066135	KDM4A
chr1	44132114	44132234	ENSG00000066135	KDM4A
chr1	44132573	44132813	ENSG00000066135	KDM4A
chr1	44133386	44133746	ENSG00000066135	KDM4A
chr1	44134750	44134990	ENSG00000066135	KDM4A
chr1	44137120	44137600	ENSG00000066135	KDM4A
chr1	44149294	44149534	ENSG00000066135	KDM4A
chr1	44154555	44154795	ENSG00000066135	KDM4A
chr1	44156497	44156737	ENSG00000066135	KDM4A
chr1	44157144	44157264	ENSG00000066135	KDM4A
chr1	44157894	44158014	ENSG00000066135	KDM4A
chr1	44159658	44159778	ENSG00000066135	KDM4A
chr1	44160352	44160592	ENSG00000066135	KDM4A
chr1	44163478	44163718	ENSG00000066135	KDM4A
chr1	44169287	44169407	ENSG00000236200	RP11-184I16.2
chr1	44169676	44169796	ENSG00000066135	KDM4A
chr1	44169870	44170410	ENSG00000066135	KDM4A
chr1	44170472	44171192	ENSG00000066135	KDM4A
chr1	51426385	51426505	ENSG00000123080	CDKN2C
chr1	51433555	51434215	ENSG00000123080	CDKN2C
chr1	51434352	51436192	ENSG00000123080	CDKN2C
chr1	51439514	51440354	ENSG00000123080	CDKN2C
chr1	52521754	52521934	ENSG00000117862	TXNDC12
chr1	52521960	52522440	ENSG00000134717	BTF3L4
chr1	52525479	52525599	ENSG00000134717	BTF3L4
chr1	52530493	52530613	ENSG00000134717	BTF3L4
chr1	52548992	52549232	ENSG00000134717	BTF3L4
chr1	52551753	52551873	ENSG00000134717	BTF3L4
chr1	52552337	52552517	ENSG00000134717	BTF3L4
chr1	52552576	52552696	ENSG00000134717	BTF3L4
chr1	52552751	52554311	ENSG00000134717	BTF3L4
chr1	52554796	52555156	ENSG00000134717	BTF3L4
chr1	52555224	52555344	ENSG00000134717	BTF3L4
chr1	52555397	52555877	ENSG00000134717	BTF3L4
chr1	52555905	52556385	ENSG00000134717	BTF3L4
chr1	54317374	54317974	ENSG00000058799	YIPF1
chr1	54325717	54325837	ENSG00000058799	YIPF1
chr1	54331843	54332083	ENSG00000058799	YIPF1
chr1	54332393	54332633	ENSG00000058799	YIPF1
chr1	54337042	54337162	ENSG00000058799	YIPF1
chr1	54343971	54344091	ENSG00000058799	YIPF1
chr1	54344294	54344414	ENSG00000058799	YIPF1
chr1	54348747	54348987	ENSG00000058799	YIPF1
chr1	54354559	54354679	ENSG00000058799	YIPF1
chr1	54354908	54355028	ENSG00000058799	YIPF1
chr1	54355359	54355479	ENSG00000058799	YIPF1
chr1	55315280	55316480	ENSG00000116133	DHCR24
chr1	55316575	55317535	ENSG00000116133	DHCR24
chr1	55317784	55318084	ENSG00000116133	DHCR24
chr1	55319075	55319315	ENSG00000116133	DHCR24
chr1	55319688	55319928	ENSG00000116133	DHCR24
chr1	55330927	55331167	ENSG00000116133	DHCR24
chr1	55336974	55337334	ENSG00000116133	DHCR24
chr1	55340764	55340884	ENSG00000116133	DHCR24
chr1	55341607	55341727	ENSG00000116133	DHCR24
chr1	55349248	55349488	ENSG00000116133	DHCR24
chr1	55352561	55352921	ENSG00000242396	RP11-67L3.5
chr1	59246455	59249935	ENSG00000177606	JUN
chr1	60280616	60280856	ENSG00000134709	HOOK1
chr1	60287512	60287632	ENSG00000134709	HOOK1
chr1	60294427	60294547	ENSG00000134709	HOOK1
chr1	60297799	60297919	ENSG00000134709	HOOK1
chr1	60299022	60299262	ENSG00000134709	HOOK1
chr1	60299826	60299946	ENSG00000134709	HOOK1
chr1	60300990	60301110	ENSG00000134709	HOOK1
chr1	60302515	60302635	ENSG00000134709	HOOK1
chr1	60305961	60306081	ENSG00000134709	HOOK1
chr1	60309066	60309306	ENSG00000134709	HOOK1
chr1	60312666	60312906	ENSG00000134709	HOOK1
chr1	60313967	60314207	ENSG00000134709	HOOK1
chr1	60314739	60314859	ENSG00000134709	HOOK1
chr1	60324083	60324203	ENSG00000134709	HOOK1
chr1	60324626	60324746	ENSG00000134709	HOOK1
chr1	60325869	60326049	ENSG00000134709	HOOK1
chr1	60328442	60328562	ENSG00000134709	HOOK1
chr1	60330260	60330380	ENSG00000134709	HOOK1
chr1	60330815	60330935	ENSG00000134709	HOOK1
chr1	60331533	60331653	ENSG00000134709	HOOK1
chr1	60333912	60334032	ENSG00000134709	HOOK1
chr1	60336687	60336807	ENSG00000134709	HOOK1
chr1	60338494	60338614	ENSG00000134709	HOOK1
chr1	60338680	60339400	ENSG00000134709	HOOK1
chr1	60339476	60339716	ENSG00000134709	HOOK1
chr1	60339935	60340175	ENSG00000134709	HOOK1
chr1	60340377	60342057	ENSG00000134709	HOOK1
chr1	68150871	68151231	ENSG00000116717	GADD45A
chr1	68151698	68151818	ENSG00000116717	GADD45A
chr1	68152031	68152271	ENSG00000116717	GADD45A
chr1	68153321	68154041	ENSG00000116717	GADD45A
chr1	84543815	84544055	ENSG00000142875	PRKACB
chr1	84609911	84610271	ENSG00000142875	PRKACB
chr1	84629992	84630112	ENSG00000142875	PRKACB
chr1	84630356	84630716	ENSG00000142875	PRKACB
chr1	84638963	84639083	ENSG00000142875	PRKACB
chr1	84640667	84640787	ENSG00000142875	PRKACB
chr1	84641425	84641545	ENSG00000142875	PRKACB
chr1	84644706	84644826	ENSG00000142875	PRKACB
chr1	84644830	84644950	ENSG00000142875	PRKACB
chr1	84647826	84648066	ENSG00000142875	PRKACB
chr1	84649708	84649828	ENSG00000142875	PRKACB
chr1	84650763	84650883	ENSG00000142875	PRKACB
chr1	84662241	84662481	ENSG00000142875	PRKACB
chr1	84663399	84663519	ENSG00000142875	PRKACB
chr1	84668306	84668546	ENSG00000142875	PRKACB
chr1	84670150	84670990	ENSG00000142875	PRKACB
chr1	84679797	84680037	ENSG00000142875	PRKACB
chr1	84700851	84703491	ENSG00000142875	PRKACB
chr1	84703615	84703975	ENSG00000142875	PRKACB
chr1	84704031	84704211	ENSG00000142875	PRKACB
chr1	84864173	84864413	ENSG00000137976	DNASE2B
chr1	84867552	84867792	ENSG00000137976	DNASE2B
chr1	84873876	84874236	ENSG00000137976	DNASE2B
chr1	84876481	84876721	ENSG00000137976	DNASE2B
chr1	84878010	84878250	ENSG00000137976	DNASE2B
chr1	84880150	84880750	ENSG00000137976	DNASE2B
chr1	94636553	94637393	ENSG00000137962	ARHGAP29
chr1	94637905	94638145	ENSG00000137962	ARHGAP29
chr1	94638226	94640326	ENSG00000137962	ARHGAP29
chr1	94643161	94643281	ENSG00000137962	ARHGAP29
chr1	94643385	94643745	ENSG00000137962	ARHGAP29
chr1	94645276	94645516	ENSG00000137962	ARHGAP29
chr1	94649655	94649895	ENSG00000137962	ARHGAP29
chr1	94650401	94650641	ENSG00000137962	ARHGAP29
chr1	94650847	94651087	ENSG00000137962	ARHGAP29
chr1	94652043	94652163	ENSG00000137962	ARHGAP29
chr1	94654384	94654504	ENSG00000137962	ARHGAP29
chr1	94654719	94654959	ENSG00000137962	ARHGAP29
chr1	94655440	94655680	ENSG00000137962	ARHGAP29
chr1	94667224	94667845	ENSG00000137962	ARHGAP29
chr1	94668042	94668342	ENSG00000137962	ARHGAP29
chr1	94668453	94668573	ENSG00000137962	ARHGAP29
chr1	94668650	94668770	ENSG00000137962	ARHGAP29
chr1	94669457	94669577	ENSG00000137962	ARHGAP29
chr1	94670565	94670805	ENSG00000137962	ARHGAP29
chr1	94671154	94671274	ENSG00000137962	ARHGAP29
chr1	94674363	94674483	ENSG00000137962	ARHGAP29
chr1	94674797	94674917	ENSG00000137962	ARHGAP29
chr1	94685760	94685940	ENSG00000137962	ARHGAP29
chr1	94696960	94697200	ENSG00000137962	ARHGAP29
chr1	94702912	94703092	ENSG00000137962	ARHGAP29
chr1	101185268	101185508	ENSG00000162692	VCAM1
chr1	101185989	101186349	ENSG00000162692	VCAM1
chr1	101188555	101188915	ENSG00000162692	VCAM1
chr1	101190132	101190492	ENSG00000162692	VCAM1
chr1	101194620	101194980	ENSG00000162692	VCAM1
chr1	101196733	101197093	ENSG00000162692	VCAM1
chr1	101197926	101198286	ENSG00000162692	VCAM1
chr1	101200010	101200370	ENSG00000162692	VCAM1
chr1	101203657	101204617	ENSG00000162692	VCAM1
chr1	111991732	111992212	ENSG00000116459	ATP5F1
chr1	111992416	111992536	ENSG00000116459	ATP5F1
chr1	111996785	111997025	ENSG00000116459	ATP5F1
chr1	111998669	111998909	ENSG00000116459	ATP5F1
chr1	111999194	111999434	ENSG00000116459	ATP5F1
chr1	112002048	112002288	ENSG00000116459	ATP5F1
chr1	112003528	112004248	ENSG00000116459	ATP5F1
chr1	114522020	114522260	ENSG00000116774	OLFML3
chr1	114522552	114522792	ENSG00000116774	OLFML3
chr1	114522916	114523276	ENSG00000116774	OLFML3
chr1	114523563	114524883	ENSG00000116774	OLFML3
chr1	115249527	115250727	ENSG00000213281	NRAS
chr1	115250733	115250853	ENSG00000213281	NRAS
chr1	115251093	115251333	ENSG00000213281	NRAS
chr1	115252149	115252389	ENSG00000213281	NRAS
chr1	115256389	115256629	ENSG00000213281	NRAS
chr1	115258614	115258854	ENSG00000213281	NRAS
chr1	115259276	115259516	ENSG00000213281	NRAS
chr1	118472337	118472457	ENSG00000065183	WDR3
chr1	118475887	118476127	ENSG00000065183	WDR3
chr1	118476218	118476338	ENSG00000065183	WDR3
chr1	118477080	118477320	ENSG00000065183	WDR3
chr1	118479390	118479510	ENSG00000065183	WDR3
chr1	118481081	118481201	ENSG00000065183	WDR3
chr1	118482087	118482207	ENSG00000065183	WDR3
chr1	118483446	118483566	ENSG00000065183	WDR3
chr1	118483737	118483857	ENSG00000065183	WDR3
chr1	118484361	118484481	ENSG00000065183	WDR3
chr1	118485053	118485173	ENSG00000065183	WDR3
chr1	118486013	118486253	ENSG00000065183	WDR3
chr1	118488695	118488815	ENSG00000065183	WDR3
chr1	118491018	118491138	ENSG00000065183	WDR3
chr1	118492356	118492476	ENSG00000065183	WDR3
chr1	118492565	118492805	ENSG00000065183	WDR3
chr1	118493424	118493544	ENSG00000065183	WDR3
chr1	118494588	118494708	ENSG00000065183	WDR3
chr1	118494915	118495035	ENSG00000065183	WDR3
chr1	118495097	118495337	ENSG00000065183	WDR3
chr1	118495533	118495653	ENSG00000065183	WDR3
chr1	118496071	118496191	ENSG00000065183	WDR3
chr1	118496615	118496735	ENSG00000155761	SPAG17
chr1	118497166	118497286	ENSG00000065183	WDR3
chr1	118497899	118498019	ENSG00000065183	WDR3
chr1	118499634	118499874	ENSG00000065183	WDR3
chr1	118501519	118501639	ENSG00000065183	WDR3
chr1	118501905	118502025	ENSG00000065183	WDR3
chr1	118502050	118502530	ENSG00000065183	WDR3
chr1	118502599	118502719	ENSG00000065183	WDR3
chr1	145611029	145611149	ENSG00000121848	RNF115
chr1	145646083	145646203	ENSG00000121848	RNF115
chr1	145650451	145650571	ENSG00000121848	RNF115
chr1	145663142	145663382	ENSG00000121848	RNF115
chr1	145681998	145682118	ENSG00000121848	RNF115
chr1	145683550	145683670	ENSG00000121848	RNF115
chr1	145684571	145684691	ENSG00000121848	RNF115
chr1	145686973	145687093	ENSG00000121848	RNF115
chr1	145688047	145688767	ENSG00000121848	RNF115
chr1	150190840	150192520	ENSG00000143401	ANP32E
chr1	150192555	150193095	ENSG00000143401	ANP32E
chr1	150195478	150195598	ENSG00000143401	ANP32E
chr1	150198913	150199153	ENSG00000143401	ANP32E
chr1	150201367	150201607	ENSG00000143401	ANP32E
chr1	150202846	150203086	ENSG00000143401	ANP32E
chr1	150204069	150204309	ENSG00000143401	ANP32E
chr1	150206916	150207036	ENSG00000143401	ANP32E
chr1	150208213	150208333	ENSG00000143401	ANP32E
chr1	151375198	151376998	ENSG00000143442	POGZ
chr1	151377020	151378940	ENSG00000143442	POGZ
chr1	151379034	151379154	ENSG00000143442	POGZ
chr1	151379382	151379502	ENSG00000143442	POGZ
chr1	151379678	151379798	ENSG00000143442	POGZ
chr1	151380525	151380765	ENSG00000143442	POGZ
chr1	151380850	151381090	ENSG00000143442	POGZ
chr1	151381116	151381356	ENSG00000143442	POGZ
chr1	151384067	151384307	ENSG00000143442	POGZ
chr1	151384761	151384881	ENSG00000143442	POGZ
chr1	151395829	151396069	ENSG00000143442	POGZ
chr1	151396413	151396773	ENSG00000143442	POGZ
chr1	151397423	151397543	ENSG00000143442	POGZ
chr1	151400287	151400527	ENSG00000143442	POGZ
chr1	151400563	151400923	ENSG00000143442	POGZ
chr1	151402072	151402192	ENSG00000143442	POGZ
chr1	151403109	151403349	ENSG00000143442	POGZ
chr1	151413362	151413602	ENSG00000143442	POGZ
chr1	151414498	151414738	ENSG00000248742	AL589764.2
chr1	151431604	151431964	ENSG00000143442	POGZ
chr1	153940339	153940809	ENSG00000143578	CREB3L4
chr1	153940966	153941206	ENSG00000143578	CREB3L4
chr1	153941348	153941708	ENSG00000143578	CREB3L4
chr1	153941750	153941990	ENSG00000143578	CREB3L4
chr1	153945206	153945566	ENSG00000143578	CREB3L4
chr1	153945644	153945764	ENSG00000143578	CREB3L4
chr1	153945837	153945957	ENSG00000143578	CREB3L4
chr1	153946083	153946203	ENSG00000143578	CREB3L4
chr1	153946293	153946893	ENSG00000143578	CREB3L4
chr1	154934750	154936430	ENSG00000160691	SHC1
chr1	154936527	154936707	ENSG00000160691	SHC1
chr1	154938017	154938257	ENSG00000160691	SHC1
chr1	154938368	154938608	ENSG00000160691	SHC1
chr1	154938612	154938732	ENSG00000160691	SHC1
chr1	154938773	154939013	ENSG00000160691	SHC1
chr1	154940089	154940329	ENSG00000160691	SHC1
chr1	154940421	154940541	ENSG00000160691	SHC1
chr1	154940646	154940766	ENSG00000160691	SHC1
chr1	154940970	154941090	ENSG00000160691	SHC1
chr1	154941218	154941338	ENSG00000160691	SHC1
chr1	154941828	154941948	ENSG00000160691	SHC1
chr1	154942454	154943054	ENSG00000160691	SHC1
chr1	154946667	154946907	ENSG00000160691	SHC1
chr1	155158252	155158732	ENSG00000185499	MUC1
chr1	155159655	155160111	ENSG00000185499	MUC1
chr1	155160145	155160385	ENSG00000185499	MUC1
chr1	155160451	155160571	ENSG00000185499	MUC1
chr1	155160609	155161029	ENSG00000185499	MUC1
chr1	155161659	155162139	ENSG00000185499	MUC1
chr1	155162521	155162761	ENSG00000185499	MUC1
chr1	156052351	156052471	ENSG00000160789	LMNA
chr1	156052736	156052976	ENSG00000160789	LMNA
chr1	156060257	156060377	ENSG00000160789	LMNA
chr1	156084402	156085122	ENSG00000160789	LMNA
chr1	156095936	156096056	ENSG00000160789	LMNA
chr1	156096333	156096453	ENSG00000160789	LMNA
chr1	156096496	156096736	ENSG00000160789	LMNA
chr1	156099598	156099718	ENSG00000160789	LMNA
chr1	156100365	156100605	ENSG00000160789	LMNA
chr1	156104196	156104376	ENSG00000160789	LMNA
chr1	156104560	156104800	ENSG00000160789	LMNA
chr1	156104920	156105160	ENSG00000160789	LMNA
chr1	156105681	156105921	ENSG00000160789	LMNA
chr1	156105995	156106235	ENSG00000160789	LMNA
chr1	156106705	156106825	ENSG00000160789	LMNA
chr1	156106903	156107023	ENSG00000160789	LMNA
chr1	156107430	156107670	ENSG00000160789	LMNA
chr1	156108233	156108593	ENSG00000160789	LMNA
chr1	156108821	156109361	ENSG00000160789	LMNA
chr1	156109397	156109937	ENSG00000160789	LMNA
chr1	157094601	157095801	ENSG00000117036	ETV3
chr1	157103176	157104076	ENSG00000117036	ETV3
chr1	157105261	157105501	ENSG00000117036	ETV3
chr1	157106067	157106187	ENSG00000117036	ETV3
chr1	157108082	157108202	ENSG00000117036	ETV3
chr1	159796423	159796783	ENSG00000158714	SLAMF8
chr1	159799638	159799998	ENSG00000158714	SLAMF8
chr1	159802638	159802998	ENSG00000158714	SLAMF8
chr1	159803045	159803165	ENSG00000158714	SLAMF8
chr1	159804957	159806037	ENSG00000188004	C1orf204
chr1	159806184	159807144	ENSG00000158714	SLAMF8
chr1	161123489	161123969	ENSG00000143222	UFC1
chr1	161126713	161126833	ENSG00000143222	UFC1
chr1	161127015	161127135	ENSG00000143222	UFC1
chr1	161127384	161127504	ENSG00000143222	UFC1
chr1	161127895	161128015	ENSG00000143222	UFC1
chr1	161128183	161128663	ENSG00000143222	UFC1
chr1	161129240	161129480	ENSG00000143258	USP21
chr1	161130189	161130309	ENSG00000143258	USP21
chr1	161130359	161131079	ENSG00000143258	USP21
chr1	161131797	161131917	ENSG00000143258	USP21
chr1	161131999	161132239	ENSG00000143258	USP21
chr1	161132400	161132520	ENSG00000143258	USP21
chr1	161132666	161132906	ENSG00000143258	USP21
chr1	161133316	161133436	ENSG00000143258	USP21
chr1	161133659	161133779	ENSG00000143258	USP21
chr1	161133936	161134056	ENSG00000143258	USP21
chr1	161134305	161134425	ENSG00000143258	USP21
chr1	161134618	161134738	ENSG00000143258	USP21
chr1	161134815	161134935	ENSG00000143258	USP21
chr1	161135135	161135375	ENSG00000143258	USP21
chr1	161135390	161135570	ENSG00000143258	USP21
chr1	161199405	161199765	ENSG00000158882	TOMM40L
chr1	161200542	161200782	ENSG00000143257	NR1I3
chr1	161200850	161201311	ENSG00000143257	NR1I3
chr1	161202546	161202786	ENSG00000143257	NR1I3
chr1	161202923	161203163	ENSG00000143257	NR1I3
chr1	161205581	161205821	ENSG00000143257	NR1I3
chr1	161206198	161206438	ENSG00000143257	NR1I3
chr1	161207795	161208035	ENSG00000143257	NR1I3
chr1	161494010	161494190	ENSG00000173110	HSPA6
chr1	161494268	161496728	ENSG00000173110	HSPA6
chr1	165370318	165370678	ENSG00000143171	RXRG
chr1	165376041	165376161	ENSG00000143171	RXRG
chr1	165377449	165377569	ENSG00000143171	RXRG
chr1	165378800	165378980	ENSG00000143171	RXRG
chr1	165379883	165380123	ENSG00000143171	RXRG
chr1	165380145	165380385	ENSG00000143171	RXRG
chr1	165386247	165386487	ENSG00000143171	RXRG
chr1	165389058	165389298	ENSG00000143171	RXRG
chr1	165397899	165398259	ENSG00000143171	RXRG
chr1	165406121	165406481	ENSG00000143171	RXRG
chr1	165414053	165414353	ENSG00000249671	AL160058.1
chr1	167887271	167887631	ENSG00000143158	BRP44
chr1	167889212	167889332	ENSG00000143158	BRP44
chr1	167889766	167889886	ENSG00000143158	BRP44
chr1	167893694	167893814	ENSG00000143158	BRP44
chr1	167904921	167905281	ENSG00000143158	BRP44
chr1	167906167	167906287	ENSG00000143164	DCAF6
chr1	169691934	169693674	ENSG00000007908	SELE
chr1	169694845	169694965	ENSG00000007908	SELE
chr1	169694998	169695118	ENSG00000007908	SELE
chr1	169695833	169695953	ENSG00000007908	SELE
chr1	169696457	169696697	ENSG00000007908	SELE
chr1	169696853	169697093	ENSG00000007908	SELE
chr1	169697172	169697412	ENSG00000007908	SELE
chr1	169698300	169698540	ENSG00000007908	SELE
chr1	169698601	169698841	ENSG00000007908	SELE
chr1	169699545	169699785	ENSG00000007908	SELE
chr1	169700969	169701089	ENSG00000007908	SELE
chr1	169701707	169702187	ENSG00000007908	SELE
chr1	169702698	169702818	ENSG00000007908	SELE
chr1	169703099	169703219	ENSG00000007908	SELE
chr1	172628210	172628450	ENSG00000117560	FASLG
chr1	172628559	172628739	ENSG00000117560	FASLG
chr1	172629197	172629317	ENSG00000117560	FASLG
chr1	172633441	172633561	ENSG00000117560	FASLG
chr1	172634718	172635738	ENSG00000117560	FASLG
chr1	172635801	172635921	ENSG00000117560	FASLG
chr1	178694430	178694610	ENSG00000116191	RALGPS2
chr1	178745766	178746006	ENSG00000116191	RALGPS2
chr1	178753544	178753664	ENSG00000116191	RALGPS2
chr1	178754656	178754776	ENSG00000116191	RALGPS2
chr1	178777161	178777281	ENSG00000116191	RALGPS2
chr1	178780434	178780554	ENSG00000116191	RALGPS2
chr1	178790732	178790852	ENSG00000116191	RALGPS2
chr1	178802501	178802741	ENSG00000116191	RALGPS2
chr1	178846581	178846821	ENSG00000116191	RALGPS2
chr1	178847980	178848640	ENSG00000116191	RALGPS2
chr1	178852574	178852694	ENSG00000116191	RALGPS2
chr1	178854158	178854398	ENSG00000116191	RALGPS2
chr1	178855059	178855299	ENSG00000116191	RALGPS2
chr1	178858743	178858863	ENSG00000116191	RALGPS2
chr1	178861343	178861463	ENSG00000116191	RALGPS2
chr1	178862945	178863185	ENSG00000116191	RALGPS2
chr1	178866784	178866904	ENSG00000116191	RALGPS2
chr1	178871233	178871353	ENSG00000116191	RALGPS2
chr1	178875896	178876016	ENSG00000116191	RALGPS2
chr1	178885463	178887143	ENSG00000116191	RALGPS2
chr1	182542728	182543028	ENSG00000135828	RNASEL
chr1	182543546	182543666	ENSG00000135828	RNASEL
chr1	182543987	182544107	ENSG00000135828	RNASEL
chr1	182544291	182544411	ENSG00000135828	RNASEL
chr1	182544486	182544726	ENSG00000135828	RNASEL
chr1	182545337	182545577	ENSG00000135828	RNASEL
chr1	182550305	182550545	ENSG00000135828	RNASEL
chr1	182551171	182551412	ENSG00000135828	RNASEL
chr1	182553198	182553318	ENSG00000135828	RNASEL
chr1	182554443	182556123	ENSG00000135828	RNASEL
chr1	182558279	182558399	ENSG00000135828	RNASEL
chr1	186640939	186641239	ENSG00000073756	PTGS2
chr1	186641375	186643415	ENSG00000073756	PTGS2
chr1	186643428	186643908	ENSG00000073756	PTGS2
chr1	186644334	186644574	ENSG00000073756	PTGS2
chr1	186644992	186645352	ENSG00000073756	PTGS2
chr1	186645541	186645841	ENSG00000073756	PTGS2
chr1	186645946	186646066	ENSG00000073756	PTGS2
chr1	186646751	186646991	ENSG00000073756	PTGS2
chr1	186647344	186647584	ENSG00000073756	PTGS2
chr1	186648141	186648381	ENSG00000073756	PTGS2
chr1	186648451	186648571	ENSG00000073756	PTGS2
chr1	186649343	186649583	ENSG00000073756	PTGS2
chr1	199996724	199997084	ENSG00000116833	NR5A2
chr1	200007804	200007924	ENSG00000116833	NR5A2
chr1	200008734	200008974	ENSG00000116833	NR5A2
chr1	200012900	200013020	ENSG00000116833	NR5A2
chr1	200014521	200014761	ENSG00000116833	NR5A2
chr1	200017262	200017982	ENSG00000116833	NR5A2
chr1	200026624	200026744	ENSG00000116833	NR5A2
chr1	200080329	200080449	ENSG00000116833	NR5A2
chr1	200089889	200090129	ENSG00000116833	NR5A2
chr1	200143120	200145760	ENSG00000116833	NR5A2
chr1	200145938	200146598	ENSG00000116833	NR5A2
chr1	200375863	200378383	ENSG00000162702	ZNF281
chr1	200378448	200378688	ENSG00000162702	ZNF281
chr1	200379059	200379179	ENSG00000162702	ZNF281
chr1	201865736	201867536	ENSG00000163431	LMOD1
chr1	201868313	201869453	ENSG00000223774	RP11-307B6.3
chr1	201869637	201869937	ENSG00000163431	LMOD1
chr1	201915161	201915761	ENSG00000163431	LMOD1
chr1	201977053	201977293	ENSG00000163435	ELF3
chr1	201977351	201977591	ENSG00000163435	ELF3
chr1	201977644	201977884	ENSG00000163435	ELF3
chr1	201978403	201978523	ENSG00000163435	ELF3
chr1	201978762	201980442	ENSG00000163435	ELF3
chr1	201981075	201981315	ENSG00000163435	ELF3
chr1	201981457	201981577	ENSG00000163435	ELF3
chr1	201981767	201981887	ENSG00000163435	ELF3
chr1	201982059	201982179	ENSG00000163435	ELF3
chr1	201982307	201982427	ENSG00000163435	ELF3
chr1	201982934	201983174	ENSG00000163435	ELF3
chr1	201984316	201985156	ENSG00000249007	RP11-510N19.5
chr1	202317812	202318292	ENSG00000077157	PPP1R12B
chr1	202385919	202386099	ENSG00000077157	PPP1R12B
chr1	202391746	202391866	ENSG00000077157	PPP1R12B
chr1	202394653	202394893	ENSG00000077157	PPP1R12B
chr1	202396119	202396359	ENSG00000077157	PPP1R12B
chr1	202397959	202398079	ENSG00000077157	PPP1R12B
chr1	202399838	202399958	ENSG00000077157	PPP1R12B
chr1	202400557	202400797	ENSG00000077157	PPP1R12B
chr1	202403779	202403899	ENSG00000077157	PPP1R12B
chr1	202406919	202407447	ENSG00000077157	PPP1R12B
chr1	202409814	202409934	ENSG00000077157	PPP1R12B
chr1	202411517	202411757	ENSG00000077157	PPP1R12B
chr1	202418087	202418327	ENSG00000077157	PPP1R12B
chr1	202431867	202432227	ENSG00000077157	PPP1R12B
chr1	202457645	202457765	ENSG00000077157	PPP1R12B
chr1	202462223	202462463	ENSG00000077157	PPP1R12B
chr1	202464395	202464635	ENSG00000077157	PPP1R12B
chr1	202464693	202464813	ENSG00000077157	PPP1R12B
chr1	202465869	202465989	ENSG00000077157	PPP1R12B
chr1	202527952	202528072	ENSG00000077157	PPP1R12B
chr1	202531699	202531819	ENSG00000077157	PPP1R12B
chr1	202531856	202532096	ENSG00000077157	PPP1R12B
chr1	202533562	202533682	ENSG00000077157	PPP1R12B
chr1	202536872	202536992	ENSG00000077157	PPP1R12B
chr1	202538239	202538359	ENSG00000077157	PPP1R12B
chr1	202544099	202544339	ENSG00000077157	PPP1R12B
chr1	202549586	202551026	ENSG00000248526	AC099336.2
chr1	202551590	202551710	ENSG00000077157	PPP1R12B
chr1	202552079	202554119	ENSG00000077157	PPP1R12B
chr1	202554419	202554539	ENSG00000077157	PPP1R12B
chr1	202554689	202557749	ENSG00000077157	PPP1R12B
chr1	204123946	204124306	ENSG00000143839	REN
chr1	204124936	204125056	ENSG00000143839	REN
chr1	204125256	204125436	ENSG00000143839	REN
chr1	204125804	204125924	ENSG00000143839	REN
chr1	204126432	204126552	ENSG00000143839	REN
chr1	204128411	204128744	ENSG00000143839	REN
chr1	204129686	204129806	ENSG00000143839	REN
chr1	204130361	204130601	ENSG00000143839	REN
chr1	204131095	204131335	ENSG00000143839	REN
chr1	204135274	204135514	ENSG00000143839	REN
chr1	205585200	205585380	ENSG00000158711	ELK4
chr1	205585428	205585788	ENSG00000158711	ELK4
chr1	205588082	205588202	ENSG00000158711	ELK4
chr1	205588511	205590011	ENSG00000158711	ELK4
chr1	205592791	205593031	ENSG00000158711	ELK4
chr1	205600732	205600912	ENSG00000158711	ELK4
chr1	205601017	205601617	ENSG00000158711	ELK4
chr1	205626929	205628849	ENSG00000158715	SLC45A3
chr1	205630941	205631301	ENSG00000158715	SLC45A3
chr1	205631933	205632773	ENSG00000158715	SLC45A3
chr1	205633573	205634053	ENSG00000158715	SLC45A3
chr1	205649515	205649635	ENSG00000158715	SLC45A3
chr1	207070754	207070994	ENSG00000162892	IL24
chr1	207071025	207071205	ENSG00000162892	IL24
chr1	207072640	207072880	ENSG00000162892	IL24
chr1	207073610	207073730	ENSG00000162892	IL24
chr1	207074795	207074975	ENSG00000162892	IL24
chr1	207075319	207075439	ENSG00000162892	IL24
chr1	207076263	207076683	ENSG00000162892	IL24
chr1	207076827	207076947	ENSG00000162892	IL24
chr1	207077009	207077489	ENSG00000162892	IL24
chr1	207192121	207194161	ENSG00000182795	C1orf116
chr1	207194334	207195054	ENSG00000182795	C1orf116
chr1	207195115	207195835	ENSG00000182795	C1orf116
chr1	207195970	207196870	ENSG00000182795	C1orf116
chr1	207198200	207198380	ENSG00000182795	C1orf116
chr1	207200811	207201051	ENSG00000182795	C1orf116
chr1	207205892	207206132	ENSG00000182795	C1orf116
chr1	218519828	218520428	ENSG00000092969	TGFB2
chr1	218536657	218536777	ENSG00000092969	TGFB2
chr1	218578472	218578652	ENSG00000092969	TGFB2
chr1	218607369	218607609	ENSG00000092969	TGFB2
chr1	218607674	218607794	ENSG00000092969	TGFB2
chr1	218609280	218609520	ENSG00000092969	TGFB2
chr1	218610641	218610881	ENSG00000092969	TGFB2
chr1	218614518	218614698	ENSG00000092969	TGFB2
chr1	218614814	218614994	ENSG00000092969	TGFB2
chr1	225997793	225997913	ENSG00000143819	EPHX1
chr1	226012919	226013099	ENSG00000143819	EPHX1
chr1	226016399	226016639	ENSG00000143819	EPHX1
chr1	226019449	226019689	ENSG00000143819	EPHX1
chr1	226026348	226026588	ENSG00000143819	EPHX1
chr1	226026862	226027042	ENSG00000143819	EPHX1
chr1	226027513	226027753	ENSG00000143819	EPHX1
chr1	226030060	226030180	ENSG00000143819	EPHX1
chr1	226032141	226032381	ENSG00000143819	EPHX1
chr1	226032813	226033293	ENSG00000143819	EPHX1
chr1	229406878	229407118	ENSG00000177788	RP5-1061H20.4
chr1	229422212	229422332	ENSG00000168118	RAB4A
chr1	229424472	229424592	ENSG00000168118	RAB4A
chr1	229431565	229431685	ENSG00000168118	RAB4A
chr1	229433185	229433425	ENSG00000168118	RAB4A
chr1	229434711	229434831	ENSG00000168118	RAB4A
chr1	229438552	229438792	ENSG00000168118	RAB4A
chr1	229439515	229441675	ENSG00000168118	RAB4A
chr1	229566950	229567430	ENSG00000143632	ACTA1
chr1	229567438	229567678	ENSG00000143632	ACTA1
chr1	229567716	229567956	ENSG00000143632	ACTA1
chr1	229568037	229568217	ENSG00000143632	ACTA1
chr1	229568284	229568644	ENSG00000143632	ACTA1
chr1	229568683	229568923	ENSG00000143632	ACTA1
chr1	229569737	229569857	ENSG00000143632	ACTA1
chr1	239792365	239792845	ENSG00000133019	CHRM3
chr1	239795494	239795614	ENSG00000133019	CHRM3
chr1	239841476	239841596	ENSG00000133019	CHRM3
chr1	239990494	239990734	ENSG00000133019	CHRM3
chr1	240070703	240072743	ENSG00000133019	CHRM3
chr1	240938808	240939168	ENSG00000182901	RGS7
chr1	240939235	240939535	ENSG00000182901	RGS7
chr1	240962177	240962297	ENSG00000182901	RGS7
chr1	240963920	240964040	ENSG00000182901	RGS7
chr1	240964721	240964841	ENSG00000182901	RGS7
chr1	240966053	240966173	ENSG00000182901	RGS7
chr1	240966188	240966308	ENSG00000182901	RGS7
chr1	240969412	240969652	ENSG00000182901	RGS7
chr1	240975160	240975400	ENSG00000182901	RGS7
chr1	240976912	240977032	ENSG00000182901	RGS7
chr1	240977986	240978106	ENSG00000182901	RGS7
chr1	240979605	240979725	ENSG00000182901	RGS7
chr1	240990374	240990494	ENSG00000182901	RGS7
chr1	241031867	241031987	ENSG00000182901	RGS7
chr1	241032053	241032173	ENSG00000182901	RGS7
chr1	241033326	241033446	ENSG00000182901	RGS7
chr1	241093982	241094102	ENSG00000182901	RGS7
chr1	241099892	241100012	ENSG00000182901	RGS7
chr1	241146343	241146463	ENSG00000182901	RGS7
chr1	241261954	241262074	ENSG00000182901	RGS7
chr1	241518942	241519182	ENSG00000182901	RGS7
chr1	241520184	241520544	ENSG00000182901	RGS7
chr1	241660954	241661074	ENSG00000091483	FH
chr1	241661136	241661316	ENSG00000091483	FH
chr1	241663693	241663873	ENSG00000091483	FH
chr1	241665686	241665926	ENSG00000091483	FH
chr1	241667398	241667578	ENSG00000091483	FH
chr1	241669265	241669505	ENSG00000091483	FH
chr1	241671873	241672113	ENSG00000091483	FH
chr1	241675234	241675474	ENSG00000091483	FH
chr1	241676897	241677017	ENSG00000091483	FH
chr1	241680428	241680668	ENSG00000091483	FH
chr1	241682852	241683092	ENSG00000091483	FH
chr1	246887333	246887513	ENSG00000143653	SCCPDH
chr1	246887634	246887934	ENSG00000143653	SCCPDH
chr1	246890189	246890309	ENSG00000143653	SCCPDH
chr1	246899256	246899376	ENSG00000143653	SCCPDH
chr1	246903418	246903658	ENSG00000143653	SCCPDH
chr1	246907342	246907462	ENSG00000143653	SCCPDH
chr1	246921472	246921712	ENSG00000143653	SCCPDH
chr1	246922334	246922454	ENSG00000143653	SCCPDH
chr1	246923258	246923378	ENSG00000143653	SCCPDH
chr1	246923440	246923560	ENSG00000143653	SCCPDH
chr1	246927543	246927663	ENSG00000143653	SCCPDH
chr1	246929340	246929460	ENSG00000143653	SCCPDH
chr1	246930486	246931446	ENSG00000143653	SCCPDH
chr10	180617	180857	ENSG00000015171	ZMYND11
chr10	181125	181245	ENSG00000015171	ZMYND11
chr10	181401	181521	ENSG00000015171	ZMYND11
chr10	225880	226120	ENSG00000015171	ZMYND11
chr10	243837	243957	ENSG00000015171	ZMYND11
chr10	255788	256028	ENSG00000015171	ZMYND11
chr10	267095	267335	ENSG00000015171	ZMYND11
chr10	282756	282876	ENSG00000015171	ZMYND11
chr10	283510	283630	ENSG00000015171	ZMYND11
chr10	285361	285481	ENSG00000015171	ZMYND11
chr10	285963	286083	ENSG00000015171	ZMYND11
chr10	286811	286931	ENSG00000015171	ZMYND11
chr10	287959	288079	ENSG00000015171	ZMYND11
chr10	292689	292929	ENSG00000015171	ZMYND11
chr10	293311	293431	ENSG00000015171	ZMYND11
chr10	294231	294591	ENSG00000015171	ZMYND11
chr10	294841	295201	ENSG00000015171	ZMYND11
chr10	298273	298633	ENSG00000015171	ZMYND11
chr10	298650	300630	ENSG00000015171	ZMYND11
chr10	855467	857747	ENSG00000107929	LARP4B
chr10	857811	858891	ENSG00000107929	LARP4B
chr10	858993	859173	ENSG00000107929	LARP4B
chr10	860675	860795	ENSG00000107929	LARP4B
chr10	860827	861067	ENSG00000107929	LARP4B
chr10	863626	863866	ENSG00000107929	LARP4B
chr10	866702	866822	ENSG00000107929	LARP4B
chr10	870950	871310	ENSG00000107929	LARP4B
chr10	871629	871869	ENSG00000107929	LARP4B
chr10	875309	875549	ENSG00000107929	LARP4B
chr10	875587	875707	ENSG00000107929	LARP4B
chr10	876801	876921	ENSG00000107929	LARP4B
chr10	882334	882454	ENSG00000107929	LARP4B
chr10	888819	889059	ENSG00000107929	LARP4B
chr10	890895	891015	ENSG00000107929	LARP4B
chr10	909632	909872	ENSG00000107929	LARP4B
chr10	910016	910256	ENSG00000107929	LARP4B
chr10	930356	930476	ENSG00000107929	LARP4B
chr10	931521	931761	ENSG00000107929	LARP4B
chr10	977343	977463	ENSG00000107929	LARP4B
chr10	3821280	3821820	ENSG00000067082	KLF6
chr10	3822239	3822479	ENSG00000067082	KLF6
chr10	3822485	3823025	ENSG00000067082	KLF6
chr10	3823205	3824465	ENSG00000067082	KLF6
chr10	3827093	3827453	ENSG00000067082	KLF6
chr10	5031917	5032277	ENSG00000151632	AKR1C2
chr10	5034003	5034123	ENSG00000226198	RP11-69D4.5
chr10	5037473	5037713	ENSG00000151632	AKR1C2
chr10	5037942	5038062	ENSG00000151632	AKR1C2
chr10	5040757	5040997	ENSG00000151632	AKR1C2
chr10	5041370	5041490	ENSG00000151632	AKR1C2
chr10	5042739	5042859	ENSG00000151632	AKR1C2
chr10	5043669	5043909	ENSG00000151632	AKR1C2
chr10	5045894	5046254	ENSG00000151632	AKR1C2
chr10	5049588	5049708	ENSG00000151632	AKR1C2
chr10	5726789	5727149	ENSG00000108021	C10orf18
chr10	5754773	5754893	ENSG00000108021	C10orf18
chr10	5759607	5759727	ENSG00000108021	C10orf18
chr10	5762448	5762787	ENSG00000108021	C10orf18
chr10	5762823	5762943	ENSG00000108021	C10orf18
chr10	5765629	5765749	ENSG00000108021	C10orf18
chr10	5766384	5766504	ENSG00000108021	C10orf18
chr10	5768823	5768943	ENSG00000108021	C10orf18
chr10	5768994	5769114	ENSG00000108021	C10orf18
chr10	5772447	5773167	ENSG00000108021	C10orf18
chr10	5777207	5777567	ENSG00000108021	C10orf18
chr10	5781540	5782500	ENSG00000108021	C10orf18
chr10	5784034	5784514	ENSG00000108021	C10orf18
chr10	5788085	5792045	ENSG00000108021	C10orf18
chr10	5798518	5798758	ENSG00000108021	C10orf18
chr10	5799439	5799679	ENSG00000108021	C10orf18
chr10	5800842	5800962	ENSG00000108021	C10orf18
chr10	5803223	5803463	ENSG00000108021	C10orf18
chr10	5804491	5804611	ENSG00000108021	C10orf18
chr10	5804958	5806338	ENSG00000108021	C10orf18
chr10	5806410	5806530	ENSG00000108021	C10orf18
chr10	5806677	5806977	ENSG00000108021	C10orf18
chr10	6186885	6187005	ENSG00000170525	PFKFB3
chr10	6244784	6245084	ENSG00000213994	RP11-414H17.5
chr10	6245155	6245335	ENSG00000170525	PFKFB3
chr10	6255528	6255768	ENSG00000170525	PFKFB3
chr10	6257171	6257291	ENSG00000170525	PFKFB3
chr10	6258060	6258180	ENSG00000170525	PFKFB3
chr10	6258645	6258765	ENSG00000170525	PFKFB3
chr10	6259065	6259185	ENSG00000170525	PFKFB3
chr10	6261473	6261713	ENSG00000170525	PFKFB3
chr10	6262604	6262844	ENSG00000170525	PFKFB3
chr10	6263296	6263536	ENSG00000170525	PFKFB3
chr10	6263595	6263715	ENSG00000170525	PFKFB3
chr10	6264762	6265002	ENSG00000170525	PFKFB3
chr10	6265891	6266011	ENSG00000170525	PFKFB3
chr10	6266083	6266203	ENSG00000170525	PFKFB3
chr10	6268121	6268361	ENSG00000170525	PFKFB3
chr10	6270142	6270262	ENSG00000170525	PFKFB3
chr10	6271028	6271148	ENSG00000170525	PFKFB3
chr10	6273191	6273311	ENSG00000170525	PFKFB3
chr10	6274838	6277238	ENSG00000170525	PFKFB3
chr10	6277247	6277547	ENSG00000170525	PFKFB3
chr10	6469128	6470328	ENSG00000065675	PRKCQ
chr10	6472715	6472955	ENSG00000065675	PRKCQ
chr10	6483828	6484068	ENSG00000065675	PRKCQ
chr10	6498584	6498824	ENSG00000065675	PRKCQ
chr10	6504235	6504355	ENSG00000065675	PRKCQ
chr10	6506260	6506380	ENSG00000065675	PRKCQ
chr10	6520920	6521160	ENSG00000065675	PRKCQ
chr10	6525361	6525601	ENSG00000065675	PRKCQ
chr10	6527112	6527232	ENSG00000065675	PRKCQ
chr10	6527991	6528111	ENSG00000065675	PRKCQ
chr10	6531351	6531471	ENSG00000065675	PRKCQ
chr10	6533589	6533829	ENSG00000065675	PRKCQ
chr10	6538979	6539099	ENSG00000065675	PRKCQ
chr10	6539137	6539257	ENSG00000065675	PRKCQ
chr10	6540318	6540558	ENSG00000065675	PRKCQ
chr10	6549367	6549487	ENSG00000065675	PRKCQ
chr10	6552936	6553176	ENSG00000065675	PRKCQ
chr10	6556949	6557309	ENSG00000065675	PRKCQ
chr10	6622145	6622265	ENSG00000065675	PRKCQ
chr10	7204214	7204754	ENSG00000198879	SFMBT2
chr10	7205132	7205912	ENSG00000198879	SFMBT2
chr10	7212893	7213073	ENSG00000198879	SFMBT2
chr10	7213808	7214168	ENSG00000198879	SFMBT2
chr10	7214419	7214659	ENSG00000198879	SFMBT2
chr10	7217919	7218159	ENSG00000198879	SFMBT2
chr10	7230580	7230700	ENSG00000198879	SFMBT2
chr10	7239459	7239699	ENSG00000198879	SFMBT2
chr10	7242350	7242470	ENSG00000198879	SFMBT2
chr10	7244402	7244522	ENSG00000198879	SFMBT2
chr10	7247773	7247893	ENSG00000198879	SFMBT2
chr10	7262315	7262555	ENSG00000198879	SFMBT2
chr10	7269797	7269917	ENSG00000198879	SFMBT2
chr10	7285473	7285713	ENSG00000198879	SFMBT2
chr10	7290500	7290620	ENSG00000198879	SFMBT2
chr10	7318842	7318962	ENSG00000198879	SFMBT2
chr10	7325808	7327929	ENSG00000198879	SFMBT2
chr10	7390078	7390318	ENSG00000198879	SFMBT2
chr10	7409550	7409910	ENSG00000198879	SFMBT2
chr10	7412229	7412349	ENSG00000198879	SFMBT2
chr10	7423715	7423955	ENSG00000198879	SFMBT2
chr10	7450640	7450760	ENSG00000198879	SFMBT2
chr10	7451223	7451343	ENSG00000198879	SFMBT2
chr10	7453258	7453498	ENSG00000198879	SFMBT2
chr10	13319776	13320376	ENSG00000107537	PHYH
chr10	13322922	13323162	ENSG00000107537	PHYH
chr10	13325644	13325884	ENSG00000107537	PHYH
chr10	13330330	13330570	ENSG00000107537	PHYH
chr10	13333808	13333928	ENSG00000107537	PHYH
chr10	13336391	13336631	ENSG00000107537	PHYH
chr10	13337490	13337610	ENSG00000107537	PHYH
chr10	13340155	13340275	ENSG00000107537	PHYH
chr10	13341402	13341762	ENSG00000107537	PHYH
chr10	13341928	13342168	ENSG00000107537	PHYH
chr10	13343958	13344438	ENSG00000107537	PHYH
chr10	13685686	13689046	ENSG00000151474	FRMD4A
chr10	13693878	13693998	ENSG00000151474	FRMD4A
chr10	13696403	13696523	ENSG00000239665	RP11-295P9.3
chr10	13698583	13699123	ENSG00000151474	FRMD4A
chr10	13699169	13699529	ENSG00000151474	FRMD4A
chr10	13701286	13701526	ENSG00000151474	FRMD4A
chr10	13702314	13702554	ENSG00000151474	FRMD4A
chr10	13705420	13705540	ENSG00000151474	FRMD4A
chr10	13708090	13708330	ENSG00000151474	FRMD4A
chr10	13712346	13712586	ENSG00000151474	FRMD4A
chr10	13716857	13717097	ENSG00000151474	FRMD4A
chr10	13735690	13736050	ENSG00000151474	FRMD4A
chr10	13743288	13743528	ENSG00000151474	FRMD4A
chr10	13749014	13749134	ENSG00000151474	FRMD4A
chr10	13779826	13779946	ENSG00000151474	FRMD4A
chr10	13782162	13782282	ENSG00000151474	FRMD4A
chr10	13782484	13782604	ENSG00000151474	FRMD4A
chr10	13789717	13789837	ENSG00000151474	FRMD4A
chr10	13803597	13803717	ENSG00000151474	FRMD4A
chr10	13804591	13804711	ENSG00000151474	FRMD4A
chr10	13824903	13825023	ENSG00000151474	FRMD4A
chr10	13838481	13838601	ENSG00000151474	FRMD4A
chr10	13852800	13852920	ENSG00000151474	FRMD4A
chr10	13900823	13900943	ENSG00000151474	FRMD4A
chr10	14013607	14013847	ENSG00000151474	FRMD4A
chr10	14050049	14050169	ENSG00000151474	FRMD4A
chr10	14050191	14050551	ENSG00000151474	FRMD4A
chr10	14371999	14372239	ENSG00000151474	FRMD4A
chr10	14372559	14372919	ENSG00000151474	FRMD4A
chr10	15139171	15139771	ENSG00000176236	C10orf111
chr10	15145298	15146258	ENSG00000152465	NMT2
chr10	43689949	43691749	ENSG00000198915	RASGEF1A
chr10	43691789	43692019	ENSG00000198915	RASGEF1A
chr10	43692365	43692605	ENSG00000198915	RASGEF1A
chr10	43693427	43693667	ENSG00000198915	RASGEF1A
chr10	43694360	43694480	ENSG00000198915	RASGEF1A
chr10	43694530	43694650	ENSG00000198915	RASGEF1A
chr10	43695109	43695229	ENSG00000198915	RASGEF1A
chr10	43695606	43695726	ENSG00000198915	RASGEF1A
chr10	43696105	43696345	ENSG00000198915	RASGEF1A
chr10	43697204	43697444	ENSG00000198915	RASGEF1A
chr10	43698746	43698926	ENSG00000198915	RASGEF1A
chr10	43701348	43701588	ENSG00000198915	RASGEF1A
chr10	43702125	43702845	ENSG00000198915	RASGEF1A
chr10	43702892	43703132	ENSG00000198915	RASGEF1A
chr10	43703420	43704680	ENSG00000198915	RASGEF1A
chr10	43725075	43725195	ENSG00000198915	RASGEF1A
chr10	43762269	43762389	ENSG00000198915	RASGEF1A
chr10	49514678	49514918	ENSG00000107643	MAPK8
chr10	49609613	49609853	ENSG00000107643	MAPK8
chr10	49612839	49613079	ENSG00000107643	MAPK8
chr10	49617890	49618010	ENSG00000107643	MAPK8
chr10	49618021	49618261	ENSG00000107643	MAPK8
chr10	49628160	49628400	ENSG00000107643	MAPK8
chr10	49632106	49632226	ENSG00000107643	MAPK8
chr10	49632532	49632652	ENSG00000107643	MAPK8
chr10	49633181	49633301	ENSG00000107643	MAPK8
chr10	49633773	49633893	ENSG00000107643	MAPK8
chr10	49633901	49634141	ENSG00000107643	MAPK8
chr10	49634364	49634604	ENSG00000107643	MAPK8
chr10	49635094	49635214	ENSG00000107643	MAPK8
chr10	49639214	49639334	ENSG00000107643	MAPK8
chr10	49642882	49643422	ENSG00000107643	MAPK8
chr10	49643501	49647341	ENSG00000107643	MAPK8
chr10	51549509	51549629	ENSG00000138294	MSMB
chr10	51555723	51555843	ENSG00000138294	MSMB
chr10	51556743	51556863	ENSG00000138294	MSMB
chr10	51562253	51562493	ENSG00000138294	MSMB
chr10	51565201	51565321	ENSG00000138293	NCOA4
chr10	51572309	51572549	ENSG00000138293	NCOA4
chr10	51579084	51579324	ENSG00000138293	NCOA4
chr10	51580505	51580745	ENSG00000138293	NCOA4
chr10	51580863	51580983	ENSG00000138293	NCOA4
chr10	51581263	51581383	ENSG00000138293	NCOA4
chr10	51582167	51582287	ENSG00000138293	NCOA4
chr10	51582747	51582987	ENSG00000138293	NCOA4
chr10	51584567	51585647	ENSG00000138293	NCOA4
chr10	51586220	51586460	ENSG00000138293	NCOA4
chr10	51589199	51590759	ENSG00000138293	NCOA4
chr10	61788151	61789591	ENSG00000151150	ANK3
chr10	61802413	61802533	ENSG00000151150	ANK3
chr10	61813399	61813519	ENSG00000151150	ANK3
chr10	61815364	61815844	ENSG00000151150	ANK3
chr10	61819082	61819202	ENSG00000151150	ANK3
chr10	61819429	61819789	ENSG00000151150	ANK3
chr10	61822820	61823060	ENSG00000151150	ANK3
chr10	61823860	61824100	ENSG00000151150	ANK3
chr10	61827669	61827789	ENSG00000151150	ANK3
chr10	61828368	61828668	ENSG00000151150	ANK3
chr10	61828764	61836264	ENSG00000151150	ANK3
chr10	61840182	61840382	ENSG00000151150	ANK3
chr10	61841860	61841980	ENSG00000151150	ANK3
chr10	61842313	61842553	ENSG00000151150	ANK3
chr10	61843192	61843432	ENSG00000151150	ANK3
chr10	61844353	61844593	ENSG00000151150	ANK3
chr10	61844902	61845022	ENSG00000151150	ANK3
chr10	61846418	61846658	ENSG00000151150	ANK3
chr10	61847890	61848130	ENSG00000151150	ANK3
chr10	61865619	61865859	ENSG00000151150	ANK3
chr10	61868579	61868819	ENSG00000151150	ANK3
chr10	61873975	61874095	ENSG00000151150	ANK3
chr10	61894019	61894139	ENSG00000151150	ANK3
chr10	61898663	61898903	ENSG00000151150	ANK3
chr10	61899066	61899186	ENSG00000151150	ANK3
chr10	61900067	61900787	ENSG00000151150	ANK3
chr10	61926319	61926439	ENSG00000151150	ANK3
chr10	61926557	61926677	ENSG00000151150	ANK3
chr10	61932053	61932173	ENSG00000151150	ANK3
chr10	61932646	61932766	ENSG00000151150	ANK3
chr10	61932834	61932954	ENSG00000151150	ANK3
chr10	61941075	61941195	ENSG00000151150	ANK3
chr10	61946451	61946691	ENSG00000151150	ANK3
chr10	61955891	61956011	ENSG00000151150	ANK3
chr10	61956273	61956393	ENSG00000151150	ANK3
chr10	61958076	61958316	ENSG00000151150	ANK3
chr10	61959875	61959995	ENSG00000151150	ANK3
chr10	61962748	61962868	ENSG00000151150	ANK3
chr10	61965538	61965658	ENSG00000151150	ANK3
chr10	61967772	61968012	ENSG00000151150	ANK3
chr10	61973158	61973278	ENSG00000151150	ANK3
chr10	61994434	61994554	ENSG00000151150	ANK3
chr10	62021605	62021725	ENSG00000151150	ANK3
chr10	62023565	62023805	ENSG00000151150	ANK3
chr10	62029877	62029997	ENSG00000151150	ANK3
chr10	62038520	62038640	ENSG00000151150	ANK3
chr10	62038796	62038916	ENSG00000151150	ANK3
chr10	62039287	62039407	ENSG00000151150	ANK3
chr10	62149155	62149515	ENSG00000151150	ANK3
chr10	71812316	71812796	ENSG00000099284	H2AFY2
chr10	71835350	71835590	ENSG00000099284	H2AFY2
chr10	71849808	71849928	ENSG00000099284	H2AFY2
chr10	71851491	71851731	ENSG00000099284	H2AFY2
chr10	71853485	71853605	ENSG00000099284	H2AFY2
chr10	71855399	71855519	ENSG00000099284	H2AFY2
chr10	71859948	71860068	ENSG00000099284	H2AFY2
chr10	71868755	71868995	ENSG00000099284	H2AFY2
chr10	71871236	71872076	ENSG00000099284	H2AFY2
chr10	73078989	73079109	ENSG00000198246	SLC29A3
chr10	73082481	73082841	ENSG00000198246	SLC29A3
chr10	73103946	73104066	ENSG00000198246	SLC29A3
chr10	73111311	73111551	ENSG00000198246	SLC29A3
chr10	73115798	73116038	ENSG00000198246	SLC29A3
chr10	73121705	73123145	ENSG00000198246	SLC29A3
chr10	73576043	73577243	ENSG00000197746	PSAP
chr10	73578367	73578487	ENSG00000197746	PSAP
chr10	73578767	73578887	ENSG00000197746	PSAP
chr10	73579180	73579420	ENSG00000197746	PSAP
chr10	73579443	73579683	ENSG00000197746	PSAP
chr10	73579984	73580104	ENSG00000197746	PSAP
chr10	73581581	73581821	ENSG00000197746	PSAP
chr10	73585421	73585541	ENSG00000197746	PSAP
chr10	73585561	73585681	ENSG00000197746	PSAP
chr10	73587722	73587962	ENSG00000197746	PSAP
chr10	73588613	73588853	ENSG00000197746	PSAP
chr10	73590825	73591065	ENSG00000197746	PSAP
chr10	73591579	73591699	ENSG00000197746	PSAP
chr10	73594075	73594315	ENSG00000197746	PSAP
chr10	73610912	73611152	ENSG00000197746	PSAP
chr10	75135226	75135826	ENSG00000138279	ANXA7
chr10	75135851	75136031	ENSG00000138279	ANXA7
chr10	75138664	75138784	ENSG00000138279	ANXA7
chr10	75139614	75139734	ENSG00000138279	ANXA7
chr10	75139753	75139993	ENSG00000138279	ANXA7
chr10	75142897	75143137	ENSG00000138279	ANXA7
chr10	75143331	75143451	ENSG00000138279	ANXA7
chr10	75147433	75147553	ENSG00000138279	ANXA7
chr10	75148060	75148180	ENSG00000138279	ANXA7
chr10	75155774	75155894	ENSG00000138279	ANXA7
chr10	75156248	75156368	ENSG00000138279	ANXA7
chr10	75156916	75157036	ENSG00000138279	ANXA7
chr10	75157920	75158160	ENSG00000138279	ANXA7
chr10	75160527	75160647	ENSG00000138279	ANXA7
chr10	75173730	75173850	ENSG00000138279	ANXA7
chr10	75670872	75670992	ENSG00000222047	C10orf55
chr10	75671266	75671386	ENSG00000222047	C10orf55
chr10	75671752	75671872	ENSG00000222047	C10orf55
chr10	75671966	75672086	ENSG00000222047	C10orf55
chr10	75672648	75672888	ENSG00000122861	PLAU
chr10	75673033	75673153	ENSG00000122861	PLAU
chr10	75673286	75673526	ENSG00000122861	PLAU
chr10	75673691	75673931	ENSG00000122861	PLAU
chr10	75674483	75674723	ENSG00000122861	PLAU
chr10	75674962	75675202	ENSG00000122861	PLAU
chr10	75676120	75677140	ENSG00000122861	PLAU
chr10	75757822	75758182	ENSG00000035403	VCL
chr10	75802815	75802935	ENSG00000035403	VCL
chr10	75830382	75830622	ENSG00000035403	VCL
chr10	75830726	75830846	ENSG00000035403	VCL
chr10	75832428	75832668	ENSG00000035403	VCL
chr10	75834460	75834700	ENSG00000035403	VCL
chr10	75842196	75842316	ENSG00000035403	VCL
chr10	75843077	75843317	ENSG00000035403	VCL
chr10	75848910	75849150	ENSG00000035403	VCL
chr10	75849748	75849988	ENSG00000035403	VCL
chr10	75854003	75854243	ENSG00000035403	VCL
chr10	75855393	75855633	ENSG00000035403	VCL
chr10	75856905	75857145	ENSG00000035403	VCL
chr10	75860660	75860900	ENSG00000035403	VCL
chr10	75863571	75863691	ENSG00000035403	VCL
chr10	75864779	75865139	ENSG00000035403	VCL
chr10	75866929	75867169	ENSG00000035403	VCL
chr10	75868701	75868941	ENSG00000250779	AL731576.1
chr10	75871648	75871888	ENSG00000250779	AL731576.1
chr10	75873923	75874163	ENSG00000035403	VCL
chr10	75874544	75874664	ENSG00000035403	VCL
chr10	75877754	75879734	ENSG00000035403	VCL
chr10	75879789	75879969	ENSG00000035403	VCL
chr10	88194954	88195614	ENSG00000062650	WAPAL
chr10	88195667	88197407	ENSG00000062650	WAPAL
chr10	88197664	88197784	ENSG00000062650	WAPAL
chr10	88203015	88203135	ENSG00000062650	WAPAL
chr10	88205982	88206222	ENSG00000062650	WAPAL
chr10	88211685	88211925	ENSG00000062650	WAPAL
chr10	88212974	88213094	ENSG00000062650	WAPAL
chr10	88213380	88213620	ENSG00000062650	WAPAL
chr10	88218723	88218843	ENSG00000062650	WAPAL
chr10	88220144	88220264	ENSG00000062650	WAPAL
chr10	88220928	88221048	ENSG00000062650	WAPAL
chr10	88227030	88227270	ENSG00000062650	WAPAL
chr10	88230744	88230864	ENSG00000062650	WAPAL
chr10	88231912	88232152	ENSG00000062650	WAPAL
chr10	88232324	88232564	ENSG00000062650	WAPAL
chr10	88233622	88233742	ENSG00000062650	WAPAL
chr10	88256956	88257076	ENSG00000062650	WAPAL
chr10	88259447	88260527	ENSG00000062650	WAPAL
chr10	88277287	88277887	ENSG00000062650	WAPAL
chr10	88281106	88281586	ENSG00000062650	WAPAL
chr10	89623295	89623535	ENSG00000171862	PTEN
chr10	89623589	89623709	ENSG00000171862	PTEN
chr10	89623765	89623885	ENSG00000171862	PTEN
chr10	89623947	89624307	ENSG00000171862	PTEN
chr10	89653763	89653883	ENSG00000171862	PTEN
chr10	89685231	89685351	ENSG00000171862	PTEN
chr10	89690764	89690884	ENSG00000171862	PTEN
chr10	89692768	89693008	ENSG00000171862	PTEN
chr10	89711825	89712065	ENSG00000171862	PTEN
chr10	89717572	89717812	ENSG00000171862	PTEN
chr10	89720642	89720882	ENSG00000171862	PTEN
chr10	89725011	89726631	ENSG00000171862	PTEN
chr10	89726669	89727629	ENSG00000171862	PTEN
chr10	89727669	89728569	ENSG00000171862	PTEN
chr10	95066172	95066772	ENSG00000138119	MYOF
chr10	95069730	95069970	ENSG00000138119	MYOF
chr10	95070285	95070405	ENSG00000138119	MYOF
chr10	95072751	95072991	ENSG00000138119	MYOF
chr10	95076460	95076580	ENSG00000138119	MYOF
chr10	95079579	95079819	ENSG00000138119	MYOF
chr10	95082823	95082943	ENSG00000138119	MYOF
chr10	95083010	95083130	ENSG00000138119	MYOF
chr10	95085532	95085772	ENSG00000138119	MYOF
chr10	95088473	95088713	ENSG00000138119	MYOF
chr10	95089385	95089625	ENSG00000138119	MYOF
chr10	95092963	95093083	ENSG00000138119	MYOF
chr10	95093472	95093712	ENSG00000138119	MYOF
chr10	95095620	95095860	ENSG00000138119	MYOF
chr10	95097560	95097680	ENSG00000138119	MYOF
chr10	95099855	95099975	ENSG00000138119	MYOF
chr10	95101635	95101755	ENSG00000138119	MYOF
chr10	95103590	95103710	ENSG00000138119	MYOF
chr10	95107336	95107576	ENSG00000138119	MYOF
chr10	95109525	95109765	ENSG00000138119	MYOF
chr10	95110942	95111062	ENSG00000138119	MYOF
chr10	95111128	95111368	ENSG00000138119	MYOF
chr10	95111392	95111632	ENSG00000138119	MYOF
chr10	95113546	95113666	ENSG00000138119	MYOF
chr10	95115378	95115498	ENSG00000138119	MYOF
chr10	95116398	95116638	ENSG00000138119	MYOF
chr10	95119542	95119782	ENSG00000138119	MYOF
chr10	95121201	95121321	ENSG00000138119	MYOF
chr10	95123714	95123834	ENSG00000138119	MYOF
chr10	95126110	95126350	ENSG00000138119	MYOF
chr10	95129347	95129587	ENSG00000138119	MYOF
chr10	95132644	95132884	ENSG00000138119	MYOF
chr10	95134495	95134735	ENSG00000138119	MYOF
chr10	95137072	95137192	ENSG00000138119	MYOF
chr10	95139561	95139801	ENSG00000138119	MYOF
chr10	95140944	95141184	ENSG00000138119	MYOF
chr10	95147551	95147671	ENSG00000138119	MYOF
chr10	95148728	95148968	ENSG00000138119	MYOF
chr10	95152632	95152752	ENSG00000138119	MYOF
chr10	95155879	95155999	ENSG00000138119	MYOF
chr10	95156934	95157054	ENSG00000138119	MYOF
chr10	95157118	95157238	ENSG00000138119	MYOF
chr10	95159140	95159260	ENSG00000138119	MYOF
chr10	95161117	95161357	ENSG00000138119	MYOF
chr10	95161986	95162106	ENSG00000138119	MYOF
chr10	95162571	95162691	ENSG00000138119	MYOF
chr10	95163744	95163864	ENSG00000138119	MYOF
chr10	95163884	95164004	ENSG00000138119	MYOF
chr10	95168487	95168727	ENSG00000138119	MYOF
chr10	95169292	95169532	ENSG00000138119	MYOF
chr10	95185466	95185946	ENSG00000138119	MYOF
chr10	95191158	95191278	ENSG00000138119	MYOF
chr10	95211792	95211912	ENSG00000138119	MYOF
chr10	95216606	95216726	ENSG00000138119	MYOF
chr10	95241848	95242088	ENSG00000138119	MYOF
chr10	97365653	97366733	ENSG00000059573	ALDH18A1
chr10	97369941	97370061	ENSG00000059573	ALDH18A1
chr10	97370985	97371225	ENSG00000059573	ALDH18A1
chr10	97373439	97373679	ENSG00000059573	ALDH18A1
chr10	97373700	97373940	ENSG00000059573	ALDH18A1
chr10	97376182	97376422	ENSG00000059573	ALDH18A1
chr10	97380777	97381017	ENSG00000059573	ALDH18A1
chr10	97385105	97385225	ENSG00000059573	ALDH18A1
chr10	97386436	97386556	ENSG00000059573	ALDH18A1
chr10	97387150	97387390	ENSG00000059573	ALDH18A1
chr10	97388066	97388306	ENSG00000059573	ALDH18A1
chr10	97392700	97392820	ENSG00000059573	ALDH18A1
chr10	97393206	97393446	ENSG00000059573	ALDH18A1
chr10	97396841	97396961	ENSG00000059573	ALDH18A1
chr10	97396998	97397238	ENSG00000059573	ALDH18A1
chr10	97402735	97402975	ENSG00000059573	ALDH18A1
chr10	97413044	97413164	ENSG00000059573	ALDH18A1
chr10	97416340	97416580	ENSG00000059573	ALDH18A1
chr10	100143295	100143655	ENSG00000119943	PYROXD2
chr10	100144643	100144883	ENSG00000119943	PYROXD2
chr10	100146950	100147070	ENSG00000119943	PYROXD2
chr10	100148067	100148307	ENSG00000119943	PYROXD2
chr10	100150312	100150552	ENSG00000119943	PYROXD2
chr10	100150742	100150862	ENSG00000119943	PYROXD2
chr10	100152135	100152375	ENSG00000119943	PYROXD2
chr10	100152649	100152889	ENSG00000119943	PYROXD2
chr10	100154941	100155061	ENSG00000119943	PYROXD2
chr10	100155118	100155238	ENSG00000119943	PYROXD2
chr10	100157058	100157298	ENSG00000119943	PYROXD2
chr10	100159816	100160056	ENSG00000119943	PYROXD2
chr10	100167315	100167435	ENSG00000119943	PYROXD2
chr10	100167647	100167767	ENSG00000119943	PYROXD2
chr10	100170645	100170765	ENSG00000119943	PYROXD2
chr10	100174733	100174973	ENSG00000119943	PYROXD2
chr10	100175899	100176559	ENSG00000107521	HPS1
chr10	100176660	100176780	ENSG00000107521	HPS1
chr10	100176971	100177511	ENSG00000107521	HPS1
chr10	100177912	100178032	ENSG00000107521	HPS1
chr10	100179798	100179918	ENSG00000107521	HPS1
chr10	100182081	100182321	ENSG00000107521	HPS1
chr10	100183330	100183450	ENSG00000107521	HPS1
chr10	100183456	100183696	ENSG00000107521	HPS1
chr10	100184040	100184160	ENSG00000107521	HPS1
chr10	100185267	100185507	ENSG00000107521	HPS1
chr10	100185538	100185778	ENSG00000107521	HPS1
chr10	100186936	100187056	ENSG00000107521	HPS1
chr10	100189285	100189405	ENSG00000107521	HPS1
chr10	100189536	100189656	ENSG00000107521	HPS1
chr10	100190317	100190437	ENSG00000107521	HPS1
chr10	100190847	100191087	ENSG00000107521	HPS1
chr10	100193733	100193853	ENSG00000107521	HPS1
chr10	100194979	100195219	ENSG00000107521	HPS1
chr10	100195340	100195580	ENSG00000107521	HPS1
chr10	100202878	100202998	ENSG00000107521	HPS1
chr10	100205053	100205173	ENSG00000107521	HPS1
chr10	100206576	100206756	ENSG00000107521	HPS1
chr10	103529908	103530388	ENSG00000107831	FGF8
chr10	103531212	103531332	ENSG00000107831	FGF8
chr10	103534458	103534698	ENSG00000107831	FGF8
chr10	103534869	103534989	ENSG00000107831	FGF8
chr10	103535454	103535574	ENSG00000107831	FGF8
chr10	103535606	103535846	ENSG00000107831	FGF8
chr10	103989887	103990427	ENSG00000107859	PITX3
chr10	103990512	103990872	ENSG00000107859	PITX3
chr10	103991325	103991565	ENSG00000107859	PITX3
chr10	103991664	103991904	ENSG00000107859	PITX3
chr10	104001040	104001280	ENSG00000107859	PITX3
chr10	104590276	104590756	ENSG00000148795	CYP17A1
chr10	104591256	104591376	ENSG00000148795	CYP17A1
chr10	104592232	104592472	ENSG00000148795	CYP17A1
chr10	104592737	104592977	ENSG00000148795	CYP17A1
chr10	104593775	104593895	ENSG00000148795	CYP17A1
chr10	104594536	104594776	ENSG00000148795	CYP17A1
chr10	104594959	104595199	ENSG00000148795	CYP17A1
chr10	104596815	104597295	ENSG00000148795	CYP17A1
chr10	111967398	111967638	ENSG00000119950	MXI1
chr10	111967701	111967881	ENSG00000119950	MXI1
chr10	111969970	111970090	ENSG00000119950	MXI1
chr10	111985893	111986073	ENSG00000119950	MXI1
chr10	111986807	111986927	ENSG00000119950	MXI1
chr10	111987026	111987146	ENSG00000119950	MXI1
chr10	111987418	111987658	ENSG00000119950	MXI1
chr10	111987892	111988132	ENSG00000119950	MXI1
chr10	112004540	112004660	ENSG00000119950	MXI1
chr10	112038934	112039054	ENSG00000119950	MXI1
chr10	112039637	112039877	ENSG00000119950	MXI1
chr10	112044531	112044831	ENSG00000119950	MXI1
chr10	112044891	112045251	ENSG00000119950	MXI1
chr10	112045310	112047170	ENSG00000119950	MXI1
chr10	115438901	115439141	ENSG00000165806	CASP7
chr10	115439401	115439761	ENSG00000165806	CASP7
chr10	115451715	115451835	ENSG00000165806	CASP7
chr10	115457247	115457367	ENSG00000165806	CASP7
chr10	115480738	115480978	ENSG00000165806	CASP7
chr10	115481353	115481533	ENSG00000165806	CASP7
chr10	115485088	115485328	ENSG00000165806	CASP7
chr10	115485525	115486005	ENSG00000165806	CASP7
chr10	115486068	115486248	ENSG00000165806	CASP7
chr10	115489029	115489809	ENSG00000165806	CASP7
chr10	115490294	115490714	ENSG00000165806	CASP7
chr10	118380781	118380956	ENSG00000165862	PNLIPRP2
chr10	118383416	118383656	ENSG00000165862	PNLIPRP2
chr10	118385399	118385639	ENSG00000165862	PNLIPRP2
chr10	118386321	118386561	ENSG00000165862	PNLIPRP2
chr10	118387269	118387389	ENSG00000165862	PNLIPRP2
chr10	118389453	118389573	ENSG00000165862	PNLIPRP2
chr10	118390748	118390868	ENSG00000165862	PNLIPRP2
chr10	118394350	118394470	ENSG00000165862	PNLIPRP2
chr10	118396242	118396482	ENSG00000165862	PNLIPRP2
chr10	118397878	118397998	ENSG00000165862	PNLIPRP2
chr10	118401589	118401829	ENSG00000165862	PNLIPRP2
chr10	118404539	118404659	ENSG00000165862	PNLIPRP2
chr10	121259315	121259795	ENSG00000148908	RGS10
chr10	121274972	121275212	ENSG00000148908	RGS10
chr10	121285526	121285646	ENSG00000148908	RGS10
chr10	121286783	121287023	ENSG00000148908	RGS10
chr10	121295950	121296070	ENSG00000148908	RGS10
chr10	121302093	121302213	ENSG00000148908	RGS10
chr10	123237796	123238936	ENSG00000066468	FGFR2
chr10	123239017	123239655	ENSG00000066468	FGFR2
chr10	123243204	123243324	ENSG00000066468	FGFR2
chr10	123244857	123245097	ENSG00000066468	FGFR2
chr10	123246842	123246962	ENSG00000066468	FGFR2
chr10	123247445	123247685	ENSG00000066468	FGFR2
chr10	123256020	123256260	ENSG00000066468	FGFR2
chr10	123258003	123258123	ENSG00000066468	FGFR2
chr10	123260280	123260520	ENSG00000066468	FGFR2
chr10	123263259	123263499	ENSG00000066468	FGFR2
chr10	123274611	123274851	ENSG00000066468	FGFR2
chr10	123276784	123277024	ENSG00000066468	FGFR2
chr10	123277504	123277624	ENSG00000066468	FGFR2
chr10	123278149	123278389	ENSG00000066468	FGFR2
chr10	123279467	123279707	ENSG00000066468	FGFR2
chr10	123297461	123297941	ENSG00000066468	FGFR2
chr10	123298047	123298287	ENSG00000066468	FGFR2
chr10	123310768	123311008	ENSG00000066468	FGFR2
chr10	123323994	123324114	ENSG00000066468	FGFR2
chr10	123324904	123325264	ENSG00000066468	FGFR2
chr10	123353171	123353531	ENSG00000066468	FGFR2
chr10	123357451	123357751	ENSG00000066468	FGFR2
chr10	126630683	126631883	ENSG00000019995	ZRANB1
chr10	126655136	126655376	ENSG00000019995	ZRANB1
chr10	126660490	126660730	ENSG00000019995	ZRANB1
chr10	126662189	126662309	ENSG00000019995	ZRANB1
chr10	126662747	126662987	ENSG00000019995	ZRANB1
chr10	126670217	126670457	ENSG00000019995	ZRANB1
chr10	126671688	126671928	ENSG00000019995	ZRANB1
chr10	126672022	126672262	ENSG00000019995	ZRANB1
chr10	126673310	126674810	ENSG00000019995	ZRANB1
chr10	126674912	126675512	ENSG00000019995	ZRANB1
chr10	126675559	126675919	ENSG00000019995	ZRANB1
chr10	126676382	126678302	ENSG00000019995	ZRANB1
chr10	126681262	126681382	ENSG00000175029	CTBP2
chr10	126681714	126681954	ENSG00000175029	CTBP2
chr10	126682368	126682608	ENSG00000175029	CTBP2
chr10	126683024	126683264	ENSG00000175029	CTBP2
chr10	126686515	126686755	ENSG00000175029	CTBP2
chr10	126691480	126691720	ENSG00000175029	CTBP2
chr10	126691863	126692103	ENSG00000175029	CTBP2
chr10	126694066	126694426	ENSG00000175029	CTBP2
chr10	126714637	126715237	ENSG00000175029	CTBP2
chr10	126715250	126716330	ENSG00000175029	CTBP2
chr10	126727524	126727764	ENSG00000175029	CTBP2
chr10	126799550	126799670	ENSG00000175029	CTBP2
chr10	126848990	126849110	ENSG00000175029	CTBP2
chr10	128113538	128114498	ENSG00000154493	C10orf90
chr10	128114549	128114669	ENSG00000203779	AL589787.1
chr10	128118327	128118447	ENSG00000154493	C10orf90
chr10	128147577	128147817	ENSG00000203779	AL589787.1
chr10	128149941	128150181	ENSG00000154493	C10orf90
chr10	128153229	128153589	ENSG00000154493	C10orf90
chr10	128191195	128191435	ENSG00000154493	C10orf90
chr10	128192489	128193689	ENSG00000154493	C10orf90
chr10	128202402	128202522	ENSG00000154493	C10orf90
chr10	128208640	128209180	ENSG00000154493	C10orf90
chr10	128209818	128210058	ENSG00000154493	C10orf90
chr10	128211285	128211525	ENSG00000154493	C10orf90
chr10	128212034	128212154	ENSG00000154493	C10orf90
chr10	128213055	128213415	ENSG00000154493	C10orf90
chr10	129894881	129896141	ENSG00000148773	MKI67
chr10	129896292	129897552	ENSG00000148773	MKI67
chr10	129899503	129899983	ENSG00000148773	MKI67
chr10	129900784	129907744	ENSG00000148773	MKI67
chr10	129908599	129908839	ENSG00000148773	MKI67
chr10	129909874	129910114	ENSG00000148773	MKI67
chr10	129910189	129910309	ENSG00000148773	MKI67
chr10	129910372	129910732	ENSG00000148773	MKI67
chr10	129911658	129911898	ENSG00000148773	MKI67
chr10	129913191	129914271	ENSG00000148773	MKI67
chr10	129914717	129914837	ENSG00000148773	MKI67
chr10	129917489	129917609	ENSG00000148773	MKI67
chr10	129921142	129921262	ENSG00000148773	MKI67
chr10	129921333	129921453	ENSG00000148773	MKI67
chr10	129923809	129924049	ENSG00000148773	MKI67
chr10	129924322	129924622	ENSG00000148773	MKI67
chr11	236942	237182	ENSG00000185627	PSMD13
chr11	238976	239096	ENSG00000185627	PSMD13
chr11	243997	244117	ENSG00000185627	PSMD13
chr11	244128	244248	ENSG00000185627	PSMD13
chr11	244387	244507	ENSG00000185627	PSMD13
chr11	244657	244777	ENSG00000185627	PSMD13
chr11	247242	247482	ENSG00000185627	PSMD13
chr11	248755	249114	ENSG00000185627	PSMD13
chr11	250773	250893	ENSG00000185627	PSMD13
chr11	251525	251645	ENSG00000185627	PSMD13
chr11	251817	251937	ENSG00000185627	PSMD13
chr11	252502	252982	ENSG00000185627	PSMD13
chr11	532215	532395	ENSG00000174775	HRAS
chr11	532494	532794	ENSG00000174775	HRAS
chr11	533257	533377	ENSG00000174775	HRAS
chr11	533412	533652	ENSG00000174775	HRAS
chr11	533734	533974	ENSG00000174775	HRAS
chr11	534178	534418	ENSG00000174775	HRAS
chr11	535237	535357	ENSG00000174775	HRAS
chr11	535478	535598	ENSG00000174775	HRAS
chr11	2150294	2151794	ENSG00000167244	IGF2
chr11	2151826	2152666	ENSG00000167244	IGF2
chr11	2153354	2154494	ENSG00000167244	IGF2
chr11	2154705	2154945	ENSG00000129965	INS
chr11	2156557	2156797	ENSG00000167244	IGF2
chr11	2158416	2158536	ENSG00000167244	IGF2
chr11	2159480	2159720	ENSG00000167244	IGF2
chr11	2160075	2160255	ENSG00000167244	IGF2
chr11	2162046	2162286	ENSG00000099869	IGF2AS
chr11	2167855	2167975	ENSG00000099869	IGF2AS
chr11	2168736	2169096	ENSG00000099869	IGF2AS
chr11	2170354	2170834	ENSG00000129965	INS
chr11	2180997	2181237	ENSG00000129965	INS
chr11	2181992	2182472	ENSG00000129965	INS
chr11	2904395	2904815	ENSG00000129757	CDKN1C
chr11	2904888	2905356	ENSG00000129757	CDKN1C
chr11	2905924	2906044	ENSG00000129757	CDKN1C
chr11	2906246	2906726	ENSG00000129757	CDKN1C
chr11	2906861	2906981	ENSG00000129757	CDKN1C
chr11	2920933	2921053	ENSG00000235987	SLC22A18AS
chr11	2923498	2923978	ENSG00000110628	SLC22A18
chr11	2924401	2924761	ENSG00000110628	SLC22A18
chr11	2929451	2929571	ENSG00000110628	SLC22A18
chr11	2930385	2930625	ENSG00000110628	SLC22A18
chr11	2930753	2930993	ENSG00000110628	SLC22A18
chr11	2937850	2937970	ENSG00000110628	SLC22A18
chr11	2939211	2939331	ENSG00000110628	SLC22A18
chr11	2940526	2940646	ENSG00000110628	SLC22A18
chr11	2943322	2943442	ENSG00000110628	SLC22A18
chr11	2943605	2943845	ENSG00000110628	SLC22A18
chr11	2946237	2946477	ENSG00000110628	SLC22A18
chr11	6624947	6625067	ENSG00000166333	ILK
chr11	6625158	6625638	ENSG00000166333	ILK
chr11	6629238	6629478	ENSG00000166333	ILK
chr11	6629611	6629731	ENSG00000166333	ILK
chr11	6629911	6630031	ENSG00000166333	ILK
chr11	6630096	6630216	ENSG00000166333	ILK
chr11	6630284	6630404	ENSG00000166333	ILK
chr11	6630524	6630644	ENSG00000166333	ILK
chr11	6630686	6631135	ENSG00000166333	ILK
chr11	6631156	6631276	ENSG00000166333	ILK
chr11	6631323	6631563	ENSG00000166333	ILK
chr11	6631654	6632134	ENSG00000166333	ILK
chr11	10326589	10326829	ENSG00000148926	ADM
chr11	10327225	10327345	ENSG00000148926	ADM
chr11	10327450	10327690	ENSG00000148926	ADM
chr11	10327852	10328032	ENSG00000148926	ADM
chr11	10328105	10328945	ENSG00000148926	ADM
chr11	10472204	10472444	ENSG00000133805	AMPD3
chr11	10472475	10472595	ENSG00000133805	AMPD3
chr11	10476650	10477010	ENSG00000133805	AMPD3
chr11	10482947	10483294	ENSG00000133805	AMPD3
chr11	10500054	10500294	ENSG00000133805	AMPD3
chr11	10503630	10503810	ENSG00000133805	AMPD3
chr11	10506356	10506596	ENSG00000133805	AMPD3
chr11	10508726	10508966	ENSG00000133805	AMPD3
chr11	10514872	10515112	ENSG00000133805	AMPD3
chr11	10516391	10516631	ENSG00000133805	AMPD3
chr11	10517078	10517318	ENSG00000133805	AMPD3
chr11	10518301	10518541	ENSG00000133805	AMPD3
chr11	10521594	10521834	ENSG00000133805	AMPD3
chr11	10522956	10523196	ENSG00000133805	AMPD3
chr11	10524234	10524474	ENSG00000133805	AMPD3
chr11	10526090	10526210	ENSG00000133805	AMPD3
chr11	10527215	10527995	ENSG00000133805	AMPD3
chr11	10528112	10528232	ENSG00000133805	AMPD3
chr11	10528483	10528603	ENSG00000133805	AMPD3
chr11	10528660	10529140	ENSG00000133805	AMPD3
chr11	11862946	11863486	ENSG00000170242	USP47
chr11	11863543	11863783	ENSG00000170242	USP47
chr11	11895316	11895436	ENSG00000170242	USP47
chr11	11901705	11901945	ENSG00000170242	USP47
chr11	11906010	11906130	ENSG00000170242	USP47
chr11	11913463	11913643	ENSG00000170242	USP47
chr11	11919131	11919251	ENSG00000170242	USP47
chr11	11924274	11924454	ENSG00000170242	USP47
chr11	11924789	11924909	ENSG00000170242	USP47
chr11	11926900	11927140	ENSG00000170242	USP47
chr11	11941690	11941810	ENSG00000170242	USP47
chr11	11941844	11942084	ENSG00000170242	USP47
chr11	11944234	11944474	ENSG00000170242	USP47
chr11	11950926	11951166	ENSG00000170242	USP47
chr11	11951568	11951688	ENSG00000170242	USP47
chr11	11952210	11952330	ENSG00000170242	USP47
chr11	11954546	11954666	ENSG00000170242	USP47
chr11	11955369	11955489	ENSG00000170242	USP47
chr11	11957833	11958073	ENSG00000170242	USP47
chr11	11959801	11959921	ENSG00000170242	USP47
chr11	11961975	11962095	ENSG00000170242	USP47
chr11	11963850	11964690	ENSG00000170242	USP47
chr11	11969459	11969699	ENSG00000170242	USP47
chr11	11970004	11970124	ENSG00000170242	USP47
chr11	11971433	11971553	ENSG00000170242	USP47
chr11	11971909	11972029	ENSG00000170242	USP47
chr11	11974232	11974472	ENSG00000170242	USP47
chr11	11976407	11976765	ENSG00000170242	USP47
chr11	11977529	11980889	ENSG00000170242	USP47
chr11	11984534	11985254	ENSG00000050165	DKK3
chr11	11985492	11986272	ENSG00000050165	DKK3
chr11	11987313	11987553	ENSG00000050165	DKK3
chr11	11988452	11988692	ENSG00000050165	DKK3
chr11	11989927	11990047	ENSG00000050165	DKK3
chr11	12020224	12020344	ENSG00000050165	DKK3
chr11	12023795	12024035	ENSG00000050165	DKK3
chr11	12029915	12030155	ENSG00000050165	DKK3
chr11	12030402	12030642	ENSG00000050165	DKK3
chr11	12030701	12030821	ENSG00000050165	DKK3
chr11	14926538	14927018	ENSG00000175868	CALCB
chr11	14929352	14929592	ENSG00000175868	CALCB
chr11	14931374	14931494	ENSG00000175868	CALCB
chr11	14934917	14935037	ENSG00000175868	CALCB
chr11	14947665	14947785	ENSG00000175868	CALCB
chr11	14999430	14999910	ENSG00000175868	CALCB
chr11	15095117	15095237	ENSG00000175868	CALCB
chr11	15096242	15096362	ENSG00000175868	CALCB
chr11	15096555	15096795	ENSG00000175868	CALCB
chr11	15098803	15099043	ENSG00000175868	CALCB
chr11	15099650	15100130	ENSG00000175868	CALCB
chr11	17414373	17414733	ENSG00000006071	ABCC8
chr11	17415214	17415334	ENSG00000006071	ABCC8
chr11	17415759	17415999	ENSG00000006071	ABCC8
chr11	17416710	17416830	ENSG00000006071	ABCC8
chr11	17417150	17417270	ENSG00000006071	ABCC8
chr11	17417377	17417497	ENSG00000006071	ABCC8
chr11	17418407	17418647	ENSG00000006071	ABCC8
chr11	17418679	17418919	ENSG00000006071	ABCC8
chr11	17419227	17419347	ENSG00000006071	ABCC8
chr11	17419876	17419996	ENSG00000006071	ABCC8
chr11	17424193	17424313	ENSG00000006071	ABCC8
chr11	17426017	17426257	ENSG00000006071	ABCC8
chr11	17427015	17427135	ENSG00000006071	ABCC8
chr11	17428131	17428371	ENSG00000006071	ABCC8
chr11	17428375	17428735	ENSG00000006071	ABCC8
chr11	17428890	17429010	ENSG00000006071	ABCC8
chr11	17429881	17430121	ENSG00000006071	ABCC8
chr11	17432011	17432251	ENSG00000006071	ABCC8
chr11	17434192	17434312	ENSG00000006071	ABCC8
chr11	17434922	17435042	ENSG00000006071	ABCC8
chr11	17436047	17436167	ENSG00000006071	ABCC8
chr11	17436808	17436928	ENSG00000006071	ABCC8
chr11	17438434	17438554	ENSG00000006071	ABCC8
chr11	17448588	17448708	ENSG00000006071	ABCC8
chr11	17449391	17449511	ENSG00000006071	ABCC8
chr11	17449833	17449953	ENSG00000006071	ABCC8
chr11	17450104	17450224	ENSG00000006071	ABCC8
chr11	17452313	17452553	ENSG00000006071	ABCC8
chr11	17453710	17453830	ENSG00000006071	ABCC8
chr11	17464227	17464467	ENSG00000006071	ABCC8
chr11	17464671	17464911	ENSG00000006071	ABCC8
chr11	17470020	17470260	ENSG00000006071	ABCC8
chr11	17474627	17474867	ENSG00000006071	ABCC8
chr11	17482008	17482248	ENSG00000006071	ABCC8
chr11	17483070	17483430	ENSG00000006071	ABCC8
chr11	17484947	17485187	ENSG00000006071	ABCC8
chr11	17491648	17491828	ENSG00000006071	ABCC8
chr11	17496383	17496623	ENSG00000006071	ABCC8
chr11	17498156	17498396	ENSG00000006071	ABCC8
chr11	19245665	19246025	ENSG00000129173	E2F8
chr11	19246044	19246404	ENSG00000129173	E2F8
chr11	19246724	19247204	ENSG00000129173	E2F8
chr11	19247224	19247464	ENSG00000129173	E2F8
chr11	19250967	19251567	ENSG00000129173	E2F8
chr11	19251771	19251891	ENSG00000129173	E2F8
chr11	19252159	19252399	ENSG00000129173	E2F8
chr11	19253729	19253969	ENSG00000129173	E2F8
chr11	19255867	19256107	ENSG00000129173	E2F8
chr11	19256267	19256627	ENSG00000129173	E2F8
chr11	19258818	19259058	ENSG00000129173	E2F8
chr11	19259359	19259719	ENSG00000129173	E2F8
chr11	19261595	19261835	ENSG00000129173	E2F8
chr11	19262092	19262332	ENSG00000129173	E2F8
chr11	19262369	19262549	ENSG00000129173	E2F8
chr11	19263321	19263441	ENSG00000129173	E2F8
chr11	27387490	27389050	ENSG00000205213	LGR4
chr11	27389096	27390716	ENSG00000205213	LGR4
chr11	27393143	27393263	ENSG00000205213	LGR4
chr11	27393827	27393947	ENSG00000205213	LGR4
chr11	27395040	27395280	ENSG00000205213	LGR4
chr11	27395497	27395617	ENSG00000205213	LGR4
chr11	27397821	27397941	ENSG00000205213	LGR4
chr11	27398677	27398797	ENSG00000205213	LGR4
chr11	27400219	27400339	ENSG00000205213	LGR4
chr11	27401791	27401911	ENSG00000205213	LGR4
chr11	27402162	27402282	ENSG00000205213	LGR4
chr11	27402417	27402537	ENSG00000205213	LGR4
chr11	27403708	27403828	ENSG00000205213	LGR4
chr11	27405858	27405978	ENSG00000205213	LGR4
chr11	27406787	27407027	ENSG00000205213	LGR4
chr11	27412616	27412736	ENSG00000205213	LGR4
chr11	27413969	27414089	ENSG00000205213	LGR4
chr11	27434311	27434431	ENSG00000205213	LGR4
chr11	27493656	27493776	ENSG00000205213	LGR4
chr11	27493828	27494068	ENSG00000205213	LGR4
chr11	27494174	27494354	ENSG00000205213	LGR4
chr11	30410409	30410529	ENSG00000066382	MPPED2
chr11	30431769	30432849	ENSG00000066382	MPPED2
chr11	30432879	30433179	ENSG00000066382	MPPED2
chr11	30435771	30435891	ENSG00000066382	MPPED2
chr11	30439062	30439182	ENSG00000066382	MPPED2
chr11	30516835	30517075	ENSG00000066382	MPPED2
chr11	30557511	30557751	ENSG00000066382	MPPED2
chr11	30601736	30602096	ENSG00000066382	MPPED2
chr11	34500310	34501090	ENSG00000135374	ELF5
chr11	34501254	34501914	ENSG00000135374	ELF5
chr11	34502296	34502536	ENSG00000135374	ELF5
chr11	34503951	34504071	ENSG00000135374	ELF5
chr11	34511520	34511640	ENSG00000135374	ELF5
chr11	34515022	34515262	ENSG00000135374	ELF5
chr11	34527117	34527357	ENSG00000135374	ELF5
chr11	34533038	34533398	ENSG00000135374	ELF5
chr11	34535216	34535336	ENSG00000135374	ELF5
chr11	34642661	34642781	ENSG00000135373	EHF
chr11	34664164	34664284	ENSG00000135373	EHF
chr11	34667928	34668288	ENSG00000135373	EHF
chr11	34670536	34670656	ENSG00000135373	EHF
chr11	34673062	34673182	ENSG00000135373	EHF
chr11	34673257	34673377	ENSG00000135373	EHF
chr11	34678425	34678545	ENSG00000135373	EHF
chr11	34680057	34680297	ENSG00000135373	EHF
chr11	34680378	34681338	ENSG00000135373	EHF
chr11	34681535	34683095	ENSG00000135373	EHF
chr11	35160368	35160968	ENSG00000026508	CD44
chr11	35198084	35198324	ENSG00000026508	CD44
chr11	35201767	35202007	ENSG00000026508	CD44
chr11	35208352	35208472	ENSG00000026508	CD44
chr11	35211376	35211616	ENSG00000026508	CD44
chr11	35218236	35218476	ENSG00000026508	CD44
chr11	35219610	35219850	ENSG00000026508	CD44
chr11	35222625	35222745	ENSG00000026508	CD44
chr11	35223215	35223335	ENSG00000026508	CD44
chr11	35226002	35226242	ENSG00000026508	CD44
chr11	35227604	35227844	ENSG00000026508	CD44
chr11	35229642	35229762	ENSG00000026508	CD44
chr11	35231496	35231616	ENSG00000026508	CD44
chr11	35232774	35233014	ENSG00000026508	CD44
chr11	35236369	35236489	ENSG00000026508	CD44
chr11	35240838	35240958	ENSG00000026508	CD44
chr11	35243179	35243299	ENSG00000026508	CD44
chr11	35250672	35251752	ENSG00000026508	CD44
chr11	35251763	35252603	ENSG00000026508	CD44
chr11	35252631	35253951	ENSG00000026508	CD44
chr11	44587093	44587333	ENSG00000085117	CD82
chr11	44609005	44609125	ENSG00000085117	CD82
chr11	44616173	44616293	ENSG00000085117	CD82
chr11	44621683	44621803	ENSG00000085117	CD82
chr11	44626549	44626789	ENSG00000085117	CD82
chr11	44626881	44627001	ENSG00000085117	CD82
chr11	44636812	44636932	ENSG00000085117	CD82
chr11	44639693	44639933	ENSG00000085117	CD82
chr11	44640171	44640291	ENSG00000085117	CD82
chr11	44640574	44640994	ENSG00000085117	CD82
chr11	45670390	45672550	ENSG00000175264	CHST1
chr11	45673531	45673651	ENSG00000175264	CHST1
chr11	45674053	45674173	ENSG00000175264	CHST1
chr11	45686918	45687218	ENSG00000175264	CHST1
chr11	47185853	47187053	ENSG00000149179	C11orf49
chr11	47187576	47187696	ENSG00000149182	ARFGAP2
chr11	47187752	47187992	ENSG00000149182	ARFGAP2
chr11	47188043	47188163	ENSG00000149182	ARFGAP2
chr11	47188253	47188493	ENSG00000149182	ARFGAP2
chr11	47189466	47189857	ENSG00000149182	ARFGAP2
chr11	47192922	47193402	ENSG00000149182	ARFGAP2
chr11	47193797	47193917	ENSG00000149182	ARFGAP2
chr11	47194944	47195064	ENSG00000149182	ARFGAP2
chr11	47195290	47195410	ENSG00000149182	ARFGAP2
chr11	47196547	47196667	ENSG00000149182	ARFGAP2
chr11	47196678	47196918	ENSG00000149182	ARFGAP2
chr11	47197377	47197497	ENSG00000149182	ARFGAP2
chr11	47198065	47198185	ENSG00000149182	ARFGAP2
chr11	47198315	47198435	ENSG00000149182	ARFGAP2
chr11	47270448	47270568	ENSG00000134575	ACP2
chr11	47279494	47279734	ENSG00000025434	NR1H3
chr11	47280710	47280830	ENSG00000025434	NR1H3
chr11	47281315	47281555	ENSG00000025434	NR1H3
chr11	47281912	47282272	ENSG00000025434	NR1H3
chr11	47282775	47283015	ENSG00000025434	NR1H3
chr11	47283067	47283307	ENSG00000025434	NR1H3
chr11	47283459	47283579	ENSG00000025434	NR1H3
chr11	47289460	47289580	ENSG00000025434	NR1H3
chr11	47289798	47289918	ENSG00000025434	NR1H3
chr11	47290068	47290428	ENSG00000025434	NR1H3
chr11	47376380	47376560	ENSG00000066336	SPI1
chr11	47376634	47377114	ENSG00000066336	SPI1
chr11	47380355	47380595	ENSG00000066336	SPI1
chr11	47381377	47381617	ENSG00000066336	SPI1
chr11	47397171	47397291	ENSG00000066336	SPI1
chr11	47399813	47400173	ENSG00000066336	SPI1
chr11	49168163	49168523	ENSG00000086205	FOLH1
chr11	49170176	49170296	ENSG00000086205	FOLH1
chr11	49175378	49175498	ENSG00000086205	FOLH1
chr11	49175731	49176091	ENSG00000086205	FOLH1
chr11	49178253	49178373	ENSG00000086205	FOLH1
chr11	49179489	49179609	ENSG00000086205	FOLH1
chr11	49186230	49186350	ENSG00000086205	FOLH1
chr11	49190718	49190838	ENSG00000086205	FOLH1
chr11	49192727	49192847	ENSG00000086205	FOLH1
chr11	49194908	49195028	ENSG00000086205	FOLH1
chr11	49196426	49196546	ENSG00000086205	FOLH1
chr11	49197399	49197519	ENSG00000086205	FOLH1
chr11	49204687	49204807	ENSG00000086205	FOLH1
chr11	49207193	49207433	ENSG00000086205	FOLH1
chr11	49208138	49208378	ENSG00000086205	FOLH1
chr11	49214335	49214455	ENSG00000086205	FOLH1
chr11	49221839	49222019	ENSG00000086205	FOLH1
chr11	49227611	49227731	ENSG00000086205	FOLH1
chr11	49228317	49228437	ENSG00000086205	FOLH1
chr11	49229758	49230238	ENSG00000086205	FOLH1
chr11	57252002	57252722	ENSG00000149150	SLC43A1
chr11	57254509	57254749	ENSG00000149150	SLC43A1
chr11	57256365	57256485	ENSG00000149150	SLC43A1
chr11	57256674	57256914	ENSG00000149150	SLC43A1
chr11	57258645	57258885	ENSG00000149150	SLC43A1
chr11	57259021	57259381	ENSG00000149150	SLC43A1
chr11	57261434	57261674	ENSG00000149150	SLC43A1
chr11	57263450	57263690	ENSG00000149150	SLC43A1
chr11	57265211	57265331	ENSG00000149150	SLC43A1
chr11	57268229	57268349	ENSG00000149150	SLC43A1
chr11	57268428	57268548	ENSG00000149150	SLC43A1
chr11	57268593	57268833	ENSG00000149150	SLC43A1
chr11	57281393	57281633	ENSG00000149150	SLC43A1
chr11	57282857	57283217	ENSG00000149150	SLC43A1
chr11	57319154	57319994	ENSG00000156587	UBE2L6
chr11	57321882	57322122	ENSG00000156587	UBE2L6
chr11	57327797	57327917	ENSG00000156587	UBE2L6
chr11	57335041	57335161	ENSG00000156587	UBE2L6
chr11	57335267	57335507	ENSG00000156587	UBE2L6
chr11	58346574	58346934	ENSG00000186660	ZFP91
chr11	58346963	58347143	ENSG00000186660	ZFP91
chr11	58352282	58352402	ENSG00000186660	ZFP91
chr11	58377287	58377527	ENSG00000186660	ZFP91
chr11	58377728	58377848	ENSG00000186660	ZFP91
chr11	58378414	58378534	ENSG00000186660	ZFP91
chr11	58379023	58379263	ENSG00000186660	ZFP91
chr11	58379715	58379835	ENSG00000186660	ZFP91
chr11	58380213	58380333	ENSG00000186660	ZFP91
chr11	58381698	58381818	ENSG00000186660	ZFP91
chr11	58384178	58384298	ENSG00000186660	ZFP91
chr11	58384642	58385062	ENSG00000186660	ZFP91
chr11	58385152	58388572	ENSG00000186660	ZFP91
chr11	58390121	58390361	ENSG00000242689	CNTF
chr11	58391497	58392457	ENSG00000186660	ZFP91
chr11	58392702	58393242	ENSG00000186660	ZFP91
chr11	58695117	58695357	ENSG00000166840	GLYATL1
chr11	58709974	58710094	ENSG00000166840	GLYATL1
chr11	58710723	58710843	ENSG00000166840	GLYATL1
chr11	58710957	58711197	ENSG00000166840	GLYATL1
chr11	58714518	58714638	ENSG00000166840	GLYATL1
chr11	58715324	58715444	ENSG00000166840	GLYATL1
chr11	58722185	58722365	ENSG00000166840	GLYATL1
chr11	58722617	58722857	ENSG00000166840	GLYATL1
chr11	58723024	58723564	ENSG00000166840	GLYATL1
chr11	58723681	58724521	ENSG00000166840	GLYATL1
chr11	59939043	59939763	ENSG00000110077	MS4A6A
chr11	59940491	59940611	ENSG00000110077	MS4A6A
chr11	59942859	59943099	ENSG00000110077	MS4A6A
chr11	59945700	59945820	ENSG00000110077	MS4A6A
chr11	59947250	59947490	ENSG00000110077	MS4A6A
chr11	59949013	59949253	ENSG00000110077	MS4A6A
chr11	59950442	59950682	ENSG00000110077	MS4A6A
chr11	60467027	60467267	ENSG00000166959	MS4A8B
chr11	60468322	60468562	ENSG00000166959	MS4A8B
chr11	60470791	60471031	ENSG00000166959	MS4A8B
chr11	60474430	60474550	ENSG00000166959	MS4A8B
chr11	60476068	60476308	ENSG00000166959	MS4A8B
chr11	60482490	60482610	ENSG00000166959	MS4A8B
chr11	60482776	60483256	ENSG00000166959	MS4A8B
chr11	60869906	60870146	ENSG00000110448	CD5
chr11	60882486	60882606	ENSG00000110448	CD5
chr11	60885619	60885979	ENSG00000110448	CD5
chr11	60886357	60886477	ENSG00000110448	CD5
chr11	60886696	60887056	ENSG00000110448	CD5
chr11	60889049	60889409	ENSG00000110448	CD5
chr11	60890321	60890561	ENSG00000110448	CD5
chr11	60891322	60891442	ENSG00000110448	CD5
chr11	60892503	60892623	ENSG00000110448	CD5
chr11	60893207	60893327	ENSG00000110448	CD5
chr11	60893759	60895319	ENSG00000110448	CD5
chr11	61116260	61117580	ENSG00000162144	CYBASC3
chr11	61117758	61117938	ENSG00000162144	CYBASC3
chr11	61118420	61118660	ENSG00000162144	CYBASC3
chr11	61120413	61120653	ENSG00000162144	CYBASC3
chr11	61121239	61121479	ENSG00000162144	CYBASC3
chr11	61123980	61124220	ENSG00000162144	CYBASC3
chr11	61125192	61125312	ENSG00000162144	CYBASC3
chr11	61129233	61129773	ENSG00000162144	CYBASC3
chr11	67351010	67351370	ENSG00000084207	GSTP1
chr11	67351562	67351682	ENSG00000084207	GSTP1
chr11	67351927	67352047	ENSG00000084207	GSTP1
chr11	67352139	67352259	ENSG00000084207	GSTP1
chr11	67352600	67352720	ENSG00000084207	GSTP1
chr11	67353568	67353688	ENSG00000084207	GSTP1
chr11	67353815	67354175	ENSG00000084207	GSTP1
chr11	67430142	67430922	ENSG00000132746	ALDH3B2
chr11	67431122	67431242	ENSG00000132746	ALDH3B2
[truncated: 11,255 more rows]

## Sheet: Table S2
		Supplementary Table S2 - Sequencing statistics
		ID*	sample specification	sample preparation	# uniquely aligned reads	# average coverage
		Pat3_B	Benign tissue	Snap-frozen	27075891	0.390537
		Pat3_T	Focus-1	Snap-frozen	29946607	0.4321
		Pat3_T	Focus-2	Snap-frozen	34746822	0.501603
		Pat4_B	Benign tissue	Snap-frozen	8892785	0.1292
		Pat4_T	Focus-1	Snap-frozen	10670010	0.154925
		Pat4_T	Focus-2	Snap-frozen	11293022	0.164598
		Pat5_B	Benign tissue	Snap-frozen	14096598	0.202433
		Pat5_T	Focus-1	Snap-frozen	9511330	0.137592
		Pat5_T	Focus-2	Snap-frozen	14096598	0.202433
		average			17814407	0.257269
		* Pat. Indicates the patient number with B benign and T tumor tissue

## Sheet: Table S3
	Supplementary Table S3 - Enrichments statistics
	ID*	sample specification	sample preparation	Enrichment target sizes	> 0	>=5	>=10	>= 30
	Pat1_B	FFPE	FFPE	52Mb	0.992838	0.877146	0.796049	0.479141
	Pat1_B	Snap-frozen	Snap-frozen	52Mb	0.993548	0.866341	0.769832	0.376469
	average				0.993193	0.871743	0.782941	0.427805
	Pat11_B	FFPE	FFPE	3.9Mb	0.990943	0.96458	0.945577	0.86851
	Pat11_T	FFPE	FFPE	3.9Mb	0.984554	0.936034	0.899887	0.772036
	Pat11_B	Snap-frozen	Snap-frozen	3.9Mb	0.988679	0.903041	0.816109	0.513586
	Pat11_T	Snap-frozen	Snap-frozen	3.9Mb	0.99256	0.961346	0.928999	0.79104
	Pat2_T	500 ng	Snap-frozen	3.9Mb	0.988193	0.927462	0.858159	0.587498
	Pat2_T	1500 ng	Snap-frozen	3.9Mb	0.990053	0.938218	0.881207	0.640789
	Pat2_T	3000 ng	Snap-frozen	3.9Mb	0.9869	0.897946	0.793628	0.441129
	Pat3_B	Benign tissue	Snap-frozen	3.9Mb	0.980268	0.91137	0.862041	0.708475
	Pat3_T	Focus-1	Snap-frozen	3.9Mb	0.98876	0.950267	0.927786	0.839237
	Pat3_T	Focus-2	Snap-frozen	3.9Mb	0.992722	0.972667	0.954068	0.89083
	Pat4_B	Benign tissue	Snap-frozen	3.9Mb	0.993126	0.945253	0.89366	0.620411
	Pat4_T	Focus-1	Snap-frozen	3.9Mb	0.993692	0.953016	0.908216	0.648472
	Pat4_T	Focus-2	Snap-frozen	3.9Mb	0.992156	0.947841	0.89649	0.636018
	Pat5_B	Benign tissue	Snap-frozen	3.9Mb	0.99256	0.969109	0.947841	0.860585
	Pat5_T	Focus-1	Snap-frozen	3.9Mb	0.991509	0.963448	0.942504	0.86665
	Pat5_T	Focus-2	Snap-frozen	3.9Mb	0.994016	0.982775	0.973799	0.944525
	average				0.990043	0.945273	0.901873	0.726862
	* Pat. Indicates the patient number with B benign and T tumor tissue
